# Supplementary material for: Mosaic and mixed HIV-1 glycoprotein nanoparticles elicit antibody responses to broadly neutralizing epitopes
Source: PLoS Pathog. 2024 Oct 3;20(10):e1012558. doi: 10.1371/journal.ppat.1012558 (PMC11449375; doi:10.1371/journal.ppat.1012558)
Supplement: S1 Raw Data — (XLSX) [file ppat.1012558.s018.xlsx]

## Sheet: Fig 2B
Volume (ml)	AMC008 I5350A	AMC009 I5350A	AMC011 I5305A	AMC016 I5350A	TRO11 I5350A	AMC008 I53-50NP	AMC009 I53-50NP	AMC011 I53-50NP	AMC016 I53-50NP	TRO11 I53-50NP	Clade B mosaic
5.0012											-1.818
5.0027											-1.818
5.0042											-1.82
5.0057											-1.825
5.0072											-1.829
5.0087											-1.826
5.0102											-1.831
5.0117											-1.831
5.0132											-1.831
5.0147											-1.834
5.0162											-1.833
5.0177											-1.832
5.0192											-1.832
5.0207											-1.828
5.0222											-1.824
5.0237											-1.824
5.0252											-1.822
5.0267											-1.819
5.0282											-1.82
5.0297											-1.815
5.0312											-1.811
5.0327											-1.81
5.0342											-1.811
5.0357											-1.812
5.0372											-1.811
5.0387											-1.812
5.0402											-1.812
5.0417											-1.812
5.0432											-1.814
5.0447											-1.817
5.0462											-1.816
5.0477											-1.817
5.0492											-1.823
5.0507											-1.829
5.0522											-1.827
5.0537											-1.829
5.0552											-1.832
5.0567											-1.831
5.0582											-1.832
5.0597											-1.83
5.0612											-1.831
5.0627											-1.826
5.0642											-1.826
5.0657											-1.825
5.0672											-1.827
5.0687											-1.826
5.07026											-1.828
5.0717											-1.828
5.0732											-1.833
5.0747											-1.832
5.0762											-1.837
5.0777											-1.841
5.0792											-1.841
5.0807											-1.843
5.0822											-1.843
5.0837											-1.84
5.08526											-1.839
5.0867											-1.839
5.0882											-1.84
5.08969											-1.84
5.09119											-1.838
5.09269											-1.835
5.09419											-1.836
5.09569											-1.832
5.09719											-1.829
5.09869											-1.829
5.10019											-1.827
5.10169											-1.826
5.10319											-1.825
5.10469											-1.824
5.10619											-1.826
5.10769											-1.831
5.10919											-1.832
5.11069											-1.83
5.11219											-1.832
5.11369											-1.834
5.11519											-1.836
5.11669											-1.839
5.11819											-1.836
5.11969											-1.841
5.12119											-1.842
5.12269											-1.839
5.12419											-1.835
5.12569											-1.838
5.12719											-1.836
5.12869											-1.843
5.1302											-1.848
5.13169											-1.846
5.13319											-1.845
5.13469											-1.846
5.13619											-1.847
5.13769											-1.85
5.13919											-1.846
5.14069											-1.842
5.14219											-1.84
5.14369											-1.838
5.14519											-1.834
5.14669											-1.832
5.14819											-1.833
5.14969											-1.834
5.15119											-1.825
5.15269											-1.826
5.15418											-1.825
5.15568											-1.821
5.15719											-1.824
5.15869											-1.824
5.16018											-1.827
5.16168											-1.829
5.16318											-1.827
5.16468											-1.823
5.16618											-1.828
5.16768											-1.836
5.16918											-1.838
5.17068											-1.838
5.17218											-1.841
5.17368											-1.844
5.17518											-1.85
5.17668											-1.851
5.17818											-1.851
5.17968											-1.853
5.18118											-1.859
5.18268											-1.853
5.18418											-1.849
5.18568											-1.845
5.18718											-1.848
5.18868											-1.849
5.19018											-1.853
5.19168											-1.855
5.19318											-1.854
5.19468											-1.857
5.19618											-1.86
5.19768											-1.861
5.19918											-1.859
5.20068											-1.856
5.20218											-1.859
5.20368											-1.852
5.20518											-1.852
5.20668											-1.854
5.20818											-1.853
5.20968											-1.849
5.21118											-1.844
5.21268											-1.842
5.21418											-1.836
5.21568											-1.834
5.21718											-1.834
5.21868											-1.829
5.22018											-1.828
5.22167											-1.825
5.22317											-1.822
5.22467											-1.823
5.22617											-1.824
5.22767											-1.828
5.22917											-1.831
5.23067											-1.831
5.23217											-1.836
5.23367											-1.842
5.23517											-1.845
5.23667											-1.85
5.23817											-1.853
5.23967											-1.854
5.24117											-1.865
5.24267											-1.868
5.24417											-1.87
5.24567											-1.872
5.24717											-1.869
5.24867											-1.87
5.25017											-1.874
5.25167											-1.881
5.25317											-1.881
5.25467											-1.884
5.25617											-1.884
5.25767											-1.886
5.25917											-1.882
5.26067											-1.879
5.26217											-1.879
5.26367											-1.878
5.26517											-1.874
5.26667											-1.872
5.26817											-1.869
5.26967											-1.869
5.27117											-1.865
5.27267											-1.862
5.27417											-1.863
5.27567											-1.861
5.27717											-1.858
5.27867											-1.855
5.28017											-1.855
5.28167											-1.851
5.28317											-1.85
5.28467											-1.85
5.28617											-1.85
5.28767											-1.851
5.28917											-1.852
5.29067											-1.85
5.29217											-1.851
5.29367											-1.854
5.29517											-1.857
5.29668											-1.859
5.29817											-1.859
5.29967											-1.86
5.30117											-1.85
5.30267											-1.851
5.30417											-1.854
5.30567											-1.851
5.30717											-1.851
5.30867											-1.85
5.31017											-1.848
5.31167											-1.847
5.31317											-1.849
5.31467											-1.849
5.31617											-1.844
5.31767											-1.843
5.31917											-1.842
5.32067											-1.841
5.32217											-1.843
5.32367											-1.844
5.32517											-1.84
5.32667											-1.836
5.32817											-1.833
5.32967											-1.837
5.33117											-1.84
5.33267											-1.839
5.33417											-1.839
5.33567											-1.833
5.33717											-1.832
5.33867											-1.831
5.34017											-1.83
5.34167											-1.828
5.34316											-1.828
5.34467											-1.825
5.34617											-1.829
5.34766											-1.833
5.34916											-1.837
5.35066											-1.838
5.35216											-1.841
5.35366											-1.843
5.35516											-1.846
5.35666											-1.855
5.35816											-1.859
5.35966											-1.86
5.36116											-1.863
5.36266											-1.863
5.36416											-1.869
5.36566											-1.869
5.36716											-1.869
5.36866											-1.872
5.37016											-1.87
5.37166											-1.872
5.37316											-1.872
5.37466											-1.872
5.37616											-1.875
5.37766											-1.873
5.37916											-1.875
5.38066											-1.872
5.38216											-1.87
5.38366											-1.873
5.38516											-1.873
5.38666											-1.871
5.38816											-1.868
5.38966											-1.857
5.39116											-1.853
5.39266											-1.851
5.39416											-1.847
5.39566											-1.842
5.39716											-1.836
5.39866											-1.836
5.40016											-1.835
5.40166											-1.833
5.40315											-1.833
5.40465											-1.827
5.40616											-1.83
5.40765											-1.831
5.40915											-1.834
5.41065											-1.83
5.41215											-1.833
5.41365											-1.835
5.41515											-1.841
5.41665											-1.847
5.41815											-1.847
5.41965											-1.852
5.42115											-1.856
5.42265											-1.86
5.42415											-1.86
5.42565											-1.859
5.42715											-1.862
5.42865											-1.861
5.43015											-1.862
5.4324											-1.861
5.43315											-1.862
5.43465											-1.865
5.43615											-1.865
5.43765											-1.863
5.43915											-1.869
5.44065											-1.865
5.44215											-1.866
5.44365											-1.868
5.44515											-1.869
5.4474											-1.862
5.44815											-1.858
5.44965											-1.857
5.45115											-1.852
5.45265											-1.847
5.45415											-1.845
5.45565											-1.845
5.45715											-1.84
5.45865											-1.832
5.46015											-1.826
5.4624											-1.823
5.46315											-1.821
5.46465											-1.818
5.46615											-1.818
5.46765											-1.814
5.46915											-1.816
5.47065											-1.816
5.47215											-1.82
5.47365											-1.82
5.47515											-1.822
5.4774											-1.825
5.47815											-1.83
5.47965											-1.825
5.48115											-1.825
5.48265											-1.825
5.48414											-1.83
5.48564											-1.835
5.48714											-1.836
5.48864											-1.841
5.49014											-1.844
5.49164											-1.848
5.49314											-1.843
5.49464											-1.843
5.49614											-1.846
5.49764											-1.851
5.49914											-1.848
5.50064											-1.846
5.50214											-1.849
5.50364											-1.856
5.50514											-1.854
5.50664											-1.849
5.50814											-1.846
5.50964											-1.849
5.51114											-1.845
5.51264											-1.84
5.51414											-1.837
5.51564											-1.841
5.51714											-1.835
5.51864											-1.829
5.52014											-1.825
5.52164											-1.829
5.52314											-1.831
5.52464											-1.832
5.52614											-1.836
5.52764											-1.834
5.52914											-1.838
5.53064											-1.838
5.53214											-1.842
5.53364											-1.842
5.53514											-1.843
5.53664											-1.848
5.53814											-1.851
5.53964											-1.851
5.54114											-1.853
5.54264											-1.854
5.54414											-1.857
5.54564											-1.865
5.54714											-1.866
5.54864											-1.864
5.55014											-1.864
5.55164											-1.867
5.55314											-1.867
5.55464											-1.87
5.55614											-1.875
5.55764											-1.88
5.55913											-1.882
5.56064											-1.882
5.56214											-1.886
5.56364											-1.889
5.56514											-1.892
5.56663											-1.892
5.56813											-1.893
5.56963											-1.895
5.57114											-1.893
5.57263											-1.894
5.57413											-1.895
5.57563											-1.893
5.57713											-1.893
5.57863											-1.889
5.58013											-1.887
5.58163											-1.881
5.58313											-1.882
5.58463											-1.879
5.58613											-1.882
5.58763											-1.884
5.58913											-1.881
5.59063											-1.881
5.59213											-1.878
5.59363											-1.874
5.59513											-1.872
5.59663											-1.886
5.59813											-1.888
5.59963											-1.89
5.60113											-1.893
5.60263											-1.898
5.60413											-1.899
5.60563											-1.899
5.60713											-1.902
5.60863											-1.907
5.61013											-1.909
5.61163											-1.913
5.61313											-1.915
5.61462											-1.913
5.61612											-1.911
5.61762											-1.906
5.61912											-1.906
5.62062											-1.9
5.62212											-1.898
5.62362											-1.895
5.62512											-1.894
5.62662											-1.893
5.62812											-1.894
5.62962											-1.89
5.63112											-1.891
5.63262											-1.887
5.63412											-1.882
5.63562											-1.879
5.63712											-1.878
5.63862											-1.878
5.64012											-1.873
5.64162											-1.875
5.64312											-1.873
5.64462											-1.873
5.64612											-1.872
5.64762											-1.871
5.64912											-1.87
5.65062											-1.864
5.65212											-1.861
5.65362											-1.862
5.65512											-1.865
5.65662											-1.861
5.65812											-1.859
5.65962											-1.856
5.66112											-1.856
5.66262											-1.857
5.66412											-1.86
5.66562											-1.859
5.66712											-1.858
5.66862											-1.857
5.67012											-1.857
5.67162											-1.859
5.67312											-1.858
5.67462											-1.858
5.67612											-1.86
5.67762											-1.859
5.67912											-1.858
5.68062											-1.861
5.68212											-1.86
5.68362											-1.861
5.68512											-1.864
5.68662											-1.865
5.68812											-1.867
5.68962											-1.868
5.69112											-1.868
5.69262											-1.861
5.69412											-1.857
5.69562											-1.856
5.69712											-1.852
5.69862											-1.855
5.70012											-1.846
5.70162											-1.841
5.70312											-1.834
5.70462											-1.833
5.70612											-1.827
5.70762											-1.827
5.70912											-1.824
5.71062											-1.819
5.71212											-1.823
5.71362											-1.825
5.71512											-1.828
5.71662											-1.825
5.71813											-1.824
5.71962											-1.83
5.72112											-1.832
5.72262											-1.837
5.72412											-1.841
5.72562											-1.846
5.72712											-1.85
5.72862											-1.852
5.73012											-1.852
5.73162											-1.856
5.73312											-1.857
5.73462											-1.859
5.73612											-1.861
5.73762											-1.863
5.73912											-1.863
5.74062											-1.868
5.74212											-1.868
5.74362											-1.869
5.74511											-1.87
5.74661											-1.87
5.74811											-1.873
5.74961											-1.872
5.75111											-1.87
5.75261											-1.871
5.75411											-1.873
5.75561											-1.874
5.75711											-1.867
5.75861											-1.866
5.76011											-1.864
5.76161											-1.862
5.76311											-1.861
5.76461											-1.859
5.76611											-1.858
5.76761											-1.858
5.76911											-1.861
5.77061											-1.86
5.77211											-1.86
5.77361											-1.861
5.77511											-1.862
5.77661											-1.869
5.77811											-1.869
5.77961											-1.872
5.78111											-1.876
5.78261											-1.879
5.78411											-1.881
5.78561											-1.881
5.78711											-1.877
5.78861											-1.881
5.79011											-1.881
5.79161											-1.882
5.79311											-1.878
5.79461											-1.879
5.79611											-1.882
5.79761											-1.888
5.79911											-1.886
5.80061											-1.887
5.80211											-1.882
5.80361											-1.875
5.80511											-1.875
5.8066											-1.873
5.8081											-1.875
5.80961											-1.877
5.81111											-1.879
5.8126											-1.879
5.8141											-1.879
5.8156											-1.877
5.8171											-1.874
5.8186											-1.874
5.8201											-1.874
5.8216											-1.877
5.8231											-1.878
5.8246											-1.876
5.8261											-1.875
5.8276											-1.875
5.8291											-1.871
5.8306											-1.867
5.8321											-1.87
5.8336											-1.864
5.8351											-1.865
5.8366											-1.869
5.8381											-1.871
5.8396											-1.874
5.8411											-1.879
5.8426											-1.881
5.8441											-1.885
5.8456											-1.889
5.8471											-1.896
5.8486											-1.899
5.8501											-1.899
5.8516											-1.904
5.8531											-1.904
5.8546											-1.909
5.8561											-1.905
5.8576											-1.907
5.8591											-1.902
5.8606											-1.903
5.8621											-1.9
5.8636											-1.9
5.8651											-1.898
5.8666											-1.902
5.8681											-1.904
5.8696											-1.9
5.8711											-1.896
5.8726											-1.893
5.8741											-1.888
5.8756											-1.885
5.87709											-1.883
5.87859											-1.882
5.88009											-1.878
5.88159											-1.871
5.88309											-1.865
5.88459											-1.864
5.88609											-1.866
5.88759											-1.863
5.88909											-1.862
5.89059											-1.86
5.89209											-1.857
5.89359											-1.853
5.8951											-1.856
5.89659											-1.855
5.89809											-1.855
5.89959											-1.856
5.90109											-1.855
5.90259											-1.853
5.90409											-1.856
5.90559											-1.863
5.90709											-1.862
5.90859											-1.86
5.91009											-1.857
5.91159											-1.857
5.91309											-1.856
5.91459											-1.856
5.91609											-1.854
5.91759											-1.849
5.91909											-1.842
5.92059											-1.836
5.92209											-1.836
5.92359											-1.833
5.92509											-1.831
5.92659											-1.829
5.92809											-1.828
5.92959											-1.826
5.93109											-1.826
5.93259											-1.826
5.93409											-1.823
5.93559											-1.818
5.93709											-1.814
5.93859											-1.811
5.94009											-1.804
5.94159											-1.801
5.94309											-1.794
5.94459											-1.793
5.94609											-1.789
5.94759											-1.78
5.94909											-1.776
5.95059											-1.773
5.95209											-1.771
5.95359											-1.77
5.95509											-1.766
5.95659											-1.768
5.95809											-1.767
5.95959											-1.768
5.96109											-1.771
5.96259											-1.77
5.96409											-1.77
5.96559											-1.775
5.96709											-1.776
5.96859											-1.778
5.97009											-1.781
5.97159											-1.779
5.97309											-1.778
5.97459											-1.781
5.97609											-1.781
5.97759											-1.779
5.97909											-1.778
5.98059											-1.778
5.98209											-1.778
5.98359											-1.778
5.98509											-1.778
5.98659											-1.782
5.98809											-1.781
5.98959											-1.781
5.99109											-1.779
5.99259											-1.777
5.99409											-1.775
5.99559											-1.768
5.99709											-1.761
5.99859											-1.758
6.00009											-1.755
6.00159											-1.752
6.00309											-1.755
6.00459											-1.756
6.00609											-1.754
6.00758											-1.753
6.00908											-1.748
6.01058											-1.748
6.01208											-1.749
6.01358											-1.751
6.01508											-1.75
6.01658											-1.748
6.01808											-1.748
6.01958											-1.748
6.02108											-1.752
6.02258											-1.757
6.02408											-1.762
6.02558											-1.765
6.02708											-1.769
6.02858											-1.772
6.03008											-1.772
6.03158											-1.775
6.03308											-1.777
6.03458											-1.774
6.03608											-1.774
6.03758											-1.774
6.03908											-1.776
6.04058											-1.774
6.04208											-1.77
6.04358											-1.771
6.04508											-1.774
6.04658											-1.776
6.04808											-1.78
6.04958											-1.786
6.05108											-1.787
6.05258											-1.79
6.05408											-1.788
6.05558											-1.789
6.05708											-1.791
6.05858											-1.789
6.06008											-1.782
6.06158											-1.781
6.06308											-1.777
6.06458											-1.774
6.06608											-1.769
6.06758											-1.763
6.06908											-1.768
6.07058											-1.769
6.07208											-1.773
6.07358											-1.768
6.07508											-1.767
6.07658											-1.767
6.07808											-1.772
6.07958											-1.77
6.08108											-1.77
6.08258											-1.77
6.08408											-1.773
6.08558											-1.771
6.08708											-1.776
6.08858											-1.776
6.09008											-1.778
6.09158											-1.776
6.09308											-1.779
6.09458											-1.784
6.09608											-1.785
6.09758											-1.785
6.09908											-1.788
6.10058											-1.79
6.10208											-1.794
6.10358											-1.8
6.10508											-1.8
6.10658											-1.799
6.10808											-1.798
6.10958											-1.801
6.11108											-1.804
6.11258											-1.802
6.11408											-1.807
6.11558											-1.803
6.11708											-1.797
6.11858											-1.798
6.12008											-1.797
6.12157											-1.793
6.12308											-1.792
6.12458											-1.788
6.12608											-1.786
6.12757											-1.778
6.12907											-1.78
6.13057											-1.781
6.13207											-1.776
6.13357											-1.776
6.13507											-1.773
6.13657											-1.772
6.13807											-1.774
6.13957											-1.773
6.14107											-1.775
6.14257											-1.774
6.14407											-1.776
6.14557											-1.776
6.14707											-1.778
6.14857											-1.786
6.15007											-1.79
6.15157											-1.791
6.15307											-1.798
6.15457											-1.801
6.15607											-1.802
6.15757											-1.797
6.15907											-1.799
6.16057											-1.803
6.16207											-1.805
6.16357											-1.806
6.16507											-1.803
6.16657											-1.805
6.16807											-1.807
6.16957											-1.814
6.17107											-1.812
6.17257											-1.82
6.17407											-1.818
6.17557											-1.817
6.17707											-1.819
6.17857											-1.816
6.18007											-1.818
6.18157											-1.811
6.18307											-1.809
6.18457											-1.804
6.18607											-1.799
6.18757											-1.79
6.18907											-1.785
6.19057											-1.78
6.19207											-1.782
6.19357											-1.778
6.19507											-1.777
6.19657											-1.776
6.19806											-1.771
6.19956											-1.775
6.20107											-1.77
6.20256											-1.769
6.20406											-1.768
6.20556											-1.771
6.20706											-1.775
6.20856											-1.781
6.21006											-1.778
6.21156											-1.781
6.21306											-1.786
6.21456											-1.788
6.21606											-1.794
6.21756											-1.796
6.21906											-1.794
6.22056											-1.791
6.22206											-1.794
6.22356											-1.797
6.22506											-1.795
6.22656											-1.797
6.22806											-1.797
6.22956											-1.797
6.23106											-1.789
6.23256											-1.788
6.23406											-1.789
6.23556											-1.791
6.23706											-1.795
6.23856											-1.794
6.24006											-1.794
6.24156											-1.784
6.24306											-1.784
6.24456											-1.785
6.24606											-1.782
6.24756											-1.78
6.24906											-1.78
6.25056											-1.777
6.25206											-1.776
6.25356											-1.774
6.25506											-1.774
6.25656											-1.771
6.25806											-1.77
6.25956											-1.775
6.26106											-1.772
6.26256											-1.772
6.26406											-1.775
6.26556											-1.775
6.26706											-1.78
6.26856											-1.784
6.27005											-1.787
6.27155											-1.795
6.27305											-1.795
6.27455											-1.798
6.27605											-1.803
6.27757											-1.805
6.27905											-1.808
6.28055											-1.808
6.28205											-1.809
6.28355											-1.809
6.28505											-1.814
6.28655											-1.817
6.28805											-1.818
6.28955											-1.817
6.29105											-1.816
6.29255											-1.817
6.29405											-1.819
6.29555											-1.82
6.29705											-1.819
6.29855											-1.823
6.30005											-1.824
6.30155											-1.817
6.30305											-1.817
6.30455											-1.804
6.30605											-1.802
6.30755											-1.79
6.30905											-1.787
6.31055											-1.784
6.31205											-1.779
6.31355											-1.774
6.31505											-1.767
6.31655											-1.763
6.31805											-1.757
6.31955											-1.751
6.32105											-1.751
6.32257											-1.753
6.32405											-1.754
6.32555											-1.759
6.32705											-1.76
6.32855											-1.757
6.33005											-1.754
6.33155											-1.753
6.33305											-1.753
6.33455											-1.76
6.33605											-1.761
6.33757											-1.763
6.33905											-1.765
6.34055											-1.768
6.34205											-1.77
6.34355											-1.772
6.34505											-1.773
6.34655											-1.772
6.34805											-1.77
6.34955											-1.773
6.35105											-1.773
6.35255											-1.772
6.35405											-1.774
6.35555											-1.776
6.35705											-1.78
6.35855											-1.784
6.36005											-1.781
6.36155											-1.783
6.36305											-1.779
6.36455											-1.778
6.36605											-1.78
6.36755											-1.776
6.36905											-1.776
6.37055											-1.767
6.37205											-1.766
6.37355											-1.761
6.37505											-1.759
6.37655											-1.757
6.37805											-1.757
6.37955											-1.754
6.38105											-1.757
6.38255											-1.759
6.38405											-1.762
6.38555											-1.76
6.38705											-1.757
6.38855											-1.76
6.39005											-1.763
6.39155											-1.764
6.39305											-1.767
6.39455											-1.766
6.39605											-1.768
6.39755											-1.771
6.39905											-1.775
6.40055											-1.778
6.40204											-1.78
6.40354											-1.783
6.40504											-1.789
6.40654											-1.79
6.40804											-1.793
6.40954											-1.798
6.41104											-1.8
6.41254											-1.798
6.41404											-1.795
6.41554											-1.795
6.41704											-1.794
6.41854											-1.789
6.42004											-1.791
6.42154											-1.79
6.42304											-1.79
6.42454											-1.789
6.42604											-1.783
6.42754											-1.778
6.42904											-1.774
6.43054											-1.768
6.43204											-1.762
6.43354											-1.757
6.43504											-1.754
6.43654											-1.754
6.43804											-1.754
6.43954											-1.751
6.44104											-1.751
6.44254											-1.752
6.44404											-1.746
6.44554											-1.749
6.44704											-1.75
6.44854											-1.75
6.45004											-1.747
6.45154											-1.755
6.45304											-1.756
6.45454											-1.756
6.45604											-1.761
6.45754											-1.765
6.45904											-1.767
6.46054											-1.765
6.46204											-1.769
6.46354											-1.768
6.46504											-1.77
6.46654											-1.77
6.46804											-1.767
6.46954											-1.763
6.47104											-1.765
6.47254											-1.765
6.47404											-1.765
6.47554											-1.768
6.47704											-1.763
6.47854											-1.763
6.48004											-1.761
6.48153											-1.755
6.48303											-1.754
6.48453											-1.754
6.48603											-1.752
6.48753											-1.749
6.48903											-1.744
6.49053											-1.74
6.49203											-1.741
6.49353											-1.739
6.49503											-1.737
6.49653											-1.736
6.49803											-1.734
6.49953											-1.734
6.50103											-1.735
6.50255											-1.731
6.50403											-1.726
6.50553											-1.723
6.50703											-1.726
6.50853											-1.731
6.51003											-1.733
6.51153											-1.736
6.51303											-1.734
6.51453											-1.737
6.51603											-1.741
6.51753											-1.742
6.51903											-1.744
6.52053											-1.747
6.52203											-1.752
6.52353											-1.751
6.52503											-1.75
6.52653											-1.759
6.52803											-1.757
6.52953											-1.758
6.53103											-1.759
6.53252											-1.761
6.53402											-1.762
6.53552											-1.758
6.53702											-1.756
6.53852											-1.755
6.54002											-1.756
6.54152											-1.757
6.54302											-1.761
6.54452											-1.751
6.54602											-1.754
6.54752											-1.754
6.54902											-1.756
6.55052											-1.753
6.55202											-1.752
6.55352											-1.748
6.55503											-1.743
6.55652											-1.739
6.55802											-1.735
6.55952											-1.731
6.56102											-1.731
6.56252											-1.732
6.56402											-1.724
6.56552											-1.724
6.56702											-1.729
6.56852											-1.73
6.57002											-1.728
6.57152											-1.727
6.57302											-1.725
6.57452											-1.729
6.57602											-1.732
6.57752											-1.734
6.57902											-1.736
6.58052											-1.738
6.58202											-1.742
6.58352											-1.746
6.58502											-1.743
6.58652											-1.741
6.58802											-1.743
6.58952											-1.742
6.59102											-1.746
6.59252											-1.747
6.59402											-1.747
6.59552											-1.748
6.59702											-1.748
6.59852											-1.749
6.60002											-1.752
6.60152											-1.753
6.60302											-1.754
6.60452											-1.755
6.60602											-1.754
6.60752											-1.751
6.60902											-1.752
6.61052											-1.75
6.61202											-1.749
6.61352											-1.747
6.61502											-1.744
6.61652											-1.745
6.61802											-1.74
6.61952											-1.736
6.62102											-1.735
6.62252											-1.736
6.62402											-1.734
6.62552											-1.734
6.62702											-1.736
6.62852											-1.736
6.63002											-1.738
6.63152											-1.737
6.63302											-1.738
6.63452											-1.739
6.63602											-1.74
6.63752											-1.742
6.63902											-1.742
6.64052											-1.746
6.64202											-1.747
6.64352											-1.746
6.64502											-1.745
6.64652											-1.747
6.64802											-1.745
6.64952											-1.747
6.65102											-1.749
6.65252											-1.753
6.65402											-1.755
6.65552											-1.753
6.65702											-1.756
6.65852											-1.752
6.66002											-1.754
6.66152											-1.759
6.66301											-1.76
6.66451											-1.765
6.66601											-1.761
6.66751											-1.761
6.66901											-1.759
6.67051											-1.753
6.67201											-1.749
6.67351											-1.743
6.67501											-1.735
6.67655											-1.725
6.67801											-1.725
6.67951											-1.722
6.68101											-1.719
6.68251											-1.715
6.68401											-1.718
6.68551											-1.719
6.68701											-1.719
6.68851											-1.72
6.69001											-1.72
6.69151											-1.72
6.69301											-1.72
6.69451											-1.723
6.69601											-1.727
6.69751											-1.726
6.69901											-1.725
6.70051											-1.726
6.70201											-1.727
6.70351											-1.728
6.70501											-1.727
6.70651											-1.729
6.70801											-1.728
6.70951											-1.729
6.71101											-1.73
6.71251											-1.733
6.71401											-1.733
6.71551											-1.733
6.71701											-1.731
6.71851											-1.735
6.72001											-1.736
6.72151											-1.734
6.72301											-1.739
6.72451											-1.741
6.72601											-1.735
6.72751											-1.735
6.72901											-1.733
6.73051											-1.733
6.73201											-1.73
6.73351											-1.723
6.73501											-1.722
6.73651											-1.72
6.73801											-1.72
6.73951											-1.715
6.74101											-1.71
6.74251											-1.71
6.744											-1.702
6.7455											-1.702
6.747											-1.696
6.74851											-1.694
6.75											-1.691
6.7515											-1.693
6.753											-1.693
6.7545											-1.695
6.756											-1.697
6.7575											-1.698
6.759											-1.702
6.7605											-1.7
6.762											-1.702
6.7635											-1.705
6.765											-1.706
6.7665											-1.707
6.768											-1.707
6.7695											-1.703
6.771											-1.704
6.7725											-1.701
6.774											-1.702
6.7755											-1.704
6.777											-1.703
6.7785											-1.702
6.78											-1.704
6.7815											-1.707
6.783											-1.706
6.7845											-1.704
6.786											-1.699
6.7875											-1.695
6.789											-1.694
6.7905											-1.694
6.792											-1.69
6.7935											-1.686
6.79499											-1.678
6.79649											-1.671
6.79799											-1.667
6.79949											-1.665
6.80099											-1.662
6.80249											-1.663
6.80399											-1.663
6.80549											-1.661
6.80699											-1.656
6.80849											-1.658
6.80999											-1.657
6.81149											-1.658
6.81299											-1.659
6.81449											-1.657
6.81599											-1.657
6.81749											-1.664
6.81899											-1.666
6.82049											-1.667
6.82199											-1.676
6.82349											-1.682
6.82499											-1.683
6.82649											-1.687
6.82799											-1.686
6.82949											-1.684
6.83099											-1.686
6.83249											-1.687
6.83399											-1.688
6.83549											-1.688
6.83699											-1.692
6.83849											-1.695
6.83999											-1.693
6.84149											-1.697
6.84299											-1.699
6.84449											-1.702
6.84599											-1.704
6.84749											-1.702
6.84899											-1.698
6.85049											-1.701
6.85199											-1.698
6.85349											-1.698
6.85499											-1.698
6.85649											-1.696
6.85799											-1.696
6.85949											-1.695
6.86099											-1.698
6.86249											-1.694
6.86399											-1.695
6.86549											-1.691
6.86699											-1.686
6.86849											-1.68
6.86999											-1.681
6.87149											-1.678
6.87299											-1.679
6.87449											-1.679
6.87599											-1.685
6.87749											-1.687
6.87899											-1.689
6.88049											-1.691
6.88199											-1.693
6.88349											-1.695
6.88499											-1.692
6.88649											-1.694
6.88799											-1.694
6.88949											-1.696
6.89099											-1.698
6.89249											-1.697
6.89399											-1.698
6.89549											-1.697
6.89699											-1.696
6.89849											-1.698
6.89998											-1.703
6.90148											-1.703
6.90298											-1.706
6.90448											-1.706
6.90598											-1.706
6.90748											-1.706
6.90898											-1.709
6.91048											-1.706
6.91198											-1.707
6.91348											-1.698
6.91498											-1.694
6.91648											-1.69
6.91798											-1.684
6.91948											-1.68
6.92098											-1.677
6.92248											-1.674
6.92398											-1.674
6.92548											-1.672
6.92697											-1.675
6.92847											-1.668
6.92997											-1.665
6.93147											-1.665
6.93297											-1.662
6.93447											-1.657
6.93597											-1.657
6.93747											-1.66
6.93897											-1.662
6.94047											-1.667
6.94197											-1.667
6.94347											-1.665
6.94497											-1.666
6.94647											-1.671
6.94797											-1.669
6.94947											-1.669
6.95097											-1.67
6.95247											-1.669
6.95397											-1.664
6.95547											-1.656
6.95697											-1.655
6.95847											-1.655
6.95997											-1.653
6.96147											-1.653
6.96297											-1.654
6.96447											-1.651
6.96597											-1.648
6.96747											-1.645
6.96897											-1.644
6.97047											-1.639
6.97197											-1.636
6.97347											-1.632
6.97497											-1.629
6.97647											-1.627
6.97797											-1.625
6.97947											-1.623
6.98097											-1.62
6.98247											-1.615
6.98397											-1.61
6.98547											-1.606
6.98697											-1.603
6.98847											-1.599
6.98997											-1.597
6.99147											-1.599
6.99297											-1.597
6.99447											-1.596
6.99597											-1.593
6.99747											-1.59
6.99897											-1.588
7.00047											-1.59
7.00197											-1.588
7.00347											-1.596
7.00497											-1.6
7.00647											-1.603
7.00797											-1.605
7.00947											-1.603
7.01097											-1.604
7.01247											-1.607
7.01397											-1.596
7.01547											-1.598
7.01697											-1.598
7.01847											-1.606
7.01997											-1.603
7.02146											-1.602
7.02296											-1.602
7.02446											-1.6
7.02596											-1.596
7.02746											-1.594
7.02896											-1.595
7.03046											-1.592
7.03196											-1.59
7.03346											-1.584
7.03496											-1.58
7.03646											-1.575
7.03796											-1.568
7.03946											-1.559
7.04096											-1.555
7.04246											-1.545
7.04396											-1.539
7.04546											-1.538
7.04696											-1.532
7.04846											-1.526
7.04996											-1.523
7.05146											-1.516
7.05296											-1.515
7.05446											-1.512
7.05596											-1.508
7.05745											-1.505
7.05895											-1.496
7.06045											-1.495
7.06195											-1.494
7.06345											-1.49
7.06495											-1.488
7.06645											-1.484
7.06795											-1.481
7.06945											-1.479
7.07095											-1.476
7.07245											-1.468
7.07395											-1.467
7.07545											-1.467
7.07694											-1.463
7.07844											-1.457
7.07994											-1.455
7.08144											-1.449
7.08294											-1.441
7.08444											-1.44
7.08594											-1.435
7.08744											-1.426
7.08894											-1.418
7.09044											-1.419
7.09194											-1.415
7.09344											-1.407
7.09494											-1.405
7.09644											-1.396
7.09794											-1.39
7.09944											-1.382
7.10094											-1.377
7.10244											-1.364
7.10394											-1.354
7.10544											-1.347
7.10694											-1.339
7.10844											-1.33
7.10994											-1.318
7.11144											-1.309
7.11294											-1.303
7.11444											-1.299
7.11594											-1.289
7.11744											-1.275
7.11894											-1.266
7.12044											-1.259
7.12193											-1.251
7.12343											-1.247
7.12493											-1.236
7.12643											-1.228
7.12793											-1.223
7.12943											-1.215
7.13093											-1.207
7.13243											-1.192
7.13393											-1.186
7.13543											-1.18
7.13693											-1.173
7.13843											-1.162
7.13993											-1.156
7.14143											-1.148
7.14293											-1.142
7.14443											-1.137
7.14593											-1.125
7.14743											-1.103
7.14893											-1.092
7.15043											-1.088
7.15193											-1.081
7.15343											-1.074
7.15493											-1.062
7.15643											-1.05
7.15793											-1.039
7.15943											-1.026
7.16093											-1.008
7.16242											-0.986
7.16392											-0.97
7.16542											-0.959
7.16692											-0.943
7.16842											-0.933
7.16992											-0.917
7.17142											-0.909
7.17292											-0.899
7.17442											-0.892
7.17592											-0.867
7.17742											-0.861
7.17892											-0.852
7.18042											-0.844
7.18192											-0.832
7.18342											-0.82
7.18492											-0.812
7.18642											-0.791
7.18791											-0.791
7.18941											-0.78
7.19091											-0.762
7.19241											-0.754
7.19391											-0.743
7.19541											-0.734
7.19691											-0.723
7.19841											-0.709
7.19991											-0.698
7.20141											-0.683
7.20291											-0.666
7.20441											-0.658
7.20591											-0.636
7.20741											-0.623
7.20891											-0.605
7.21041											-0.595
7.21191											-0.577
7.21341											-0.559
7.21491											-0.544
7.21641											-0.531
7.21791											-0.512
7.21941											-0.499
7.2209											-0.462
7.2224											-0.446
7.2239											-0.43
7.2254											-0.414
7.2269											-0.396
7.2284											-0.374
7.2299											-0.353
7.2314											-0.333
7.2329											-0.315
7.2344											-0.298
7.2359											-0.261
7.2374											-0.243
7.2389											-0.227
7.2404											-0.21
7.2419											-0.194
7.2434											-0.177
7.2449											-0.157
7.2464											-0.137
7.2479											-0.123
7.2494											-0.108
7.2509											-0.074
7.2524											-0.052
7.2539											-0.034
7.2554											-0.014
7.2569											0.007
7.2584											0.018
7.2599											0.042
7.2614											0.061
7.2629											0.082
7.2644											0.123
7.26589											0.143
7.26739											0.163
7.26889											0.188
7.27039											0.208
7.27189											0.229
7.27339											0.254
7.27489											0.28
7.27639											0.303
7.27789											0.328
7.27939											0.381
7.28089											0.399
7.28239											0.424
7.28389											0.448
7.28539											0.475
7.28689											0.502
7.28839											0.529
7.28989											0.556
7.29139											0.582
7.29289											0.61
7.29439											0.66
7.29589											0.689
7.29739											0.717
7.29889											0.741
7.30039											0.772
7.30189											0.799
7.30339											0.829
7.30489											0.854
7.30639											0.883
7.30788											0.911
7.30938											0.968
7.31088											0.993
7.31238											1.021
7.31388											1.049
7.31538											1.079
7.31688											1.111
7.31838											1.142
7.31988											1.171
7.32137											1.201
7.32287											1.23
7.32437											1.294
7.32587											1.329
7.32737											1.362
7.32887											1.395
7.33037											1.431
7.33187											1.46
7.33337											1.495
7.33487											1.527
7.33637											1.557
7.33787											1.593
7.33937											1.669
7.34087											1.71
7.34237											1.744
7.34387											1.78
7.34537											1.82
7.34687											1.857
7.34837											1.898
7.34987											1.936
7.35137											1.975
7.35287											2.012
7.35437											2.093
7.35587											2.133
7.35737											2.174
7.35887											2.214
7.36037											2.249
7.36187											2.292
7.36336											2.327
7.36486											2.368
7.36636											2.456
7.36787											2.495
7.36936											2.539
7.37086											2.575
7.37236											2.619
7.37386											2.66
7.37536											2.708
7.37686											2.747
7.37836											2.791
7.37986											2.833
7.38136											2.877
7.38286											2.961
7.38436											3.002
7.38586											3.046
7.38736											3.086
7.38886											3.126
7.39036											3.161
7.39186											3.204
7.39336											3.242
7.39486											3.282
7.39636											3.32
7.39786											3.404
7.39936											3.441
7.40086											3.484
7.40236											3.52
7.40386											3.565
7.40536											3.603
7.40686											3.641
7.40836											3.673
7.40985											3.712
7.41135											3.783
7.41285											3.819
7.41435											3.848
7.41585											3.882
7.41735											3.911
7.41885											3.94
7.42035											3.968
7.42185											3.998
7.42335											4.017
7.42485											4.046
7.42635											4.09
7.42785											4.114
7.42935											4.133
7.43085											4.152
7.43235											4.173
7.43385											4.192
7.43535											4.209
7.43685											4.226
7.43835											4.243
7.43985											4.257
7.44135											4.271
7.44285											4.285
7.44435											4.29
7.44585											4.292
7.44735											4.292
7.44885											4.29
7.45034											4.29
7.45184											4.292
7.45334											4.295
7.45484											4.298
7.45634											4.291
7.45784											4.285
7.45934											4.279
7.46084											4.273
7.46234											4.266
7.46384											4.256
7.46534											4.243
7.46684											4.235
7.46833											4.226
7.46983											4.213
7.47133											4.188
7.47283											4.173
7.47433											4.156
7.47583											4.141
7.47733											4.121
7.47883											4.097
7.48033											4.075
7.48183											4.052
7.48333											4.022
7.48483											3.995
7.48633											3.941
7.48783											3.912
7.48933											3.882
7.49083											3.851
7.49233											3.818
7.49383											3.786
7.49533											3.749
7.49683											3.712
7.49833											3.674
7.49983											3.638
7.50133											3.561
7.50283											3.519
7.50433											3.472
7.50583											3.427
7.50733											3.385
7.50883											3.338
7.51032											3.293
7.51183											3.246
7.51332											3.198
7.51482											3.149
7.51632											3.054
7.51782											3.006
7.51932											2.959
7.52082											2.911
7.52232											2.861
7.52382											2.813
7.52532											2.765
7.52682											2.714
7.52832											2.666
7.52982											2.569
7.53135											2.524
7.53282											2.481
7.53432											2.437
7.53582											2.386
7.53732											2.338
7.53882											2.293
7.54032											2.248
7.54182											2.199
7.54332											2.148
7.54482											2.098
7.54632											2.003
7.54782											1.956
7.54932											1.91
7.55082											1.864
7.55232											1.818
7.55382											1.769
7.55532											1.722
7.55682											1.676
7.55832											1.629
7.55982											1.541
7.56132											1.498
7.56282											1.455
7.56431											1.41
7.56581											1.365
7.56731											1.319
7.56881											1.28
7.57031											1.235
7.57181											1.195
7.57331											1.153
7.57481											1.074
7.57631											1.033
7.57781											0.991
7.57931											0.956
7.5808											0.919
7.5823											0.882
7.5838											0.844
7.5853											0.812
7.5868											0.778
7.5883											0.745
7.5898											0.685
7.5913											0.655
7.5928											0.63
7.5943											0.6
7.5958											0.573
7.5973											0.547
7.5988											0.521
7.6003											0.495
7.6018											0.466
7.6033											0.439
7.60481											0.384
7.6063											0.36
7.6078											0.333
7.6093											0.306
7.6108											0.282
7.6123											0.256
7.6138											0.231
7.6153											0.207
7.6168											0.185
7.6183											0.164
7.6198											0.123
7.6213											0.101
7.62279											0.081
7.62429											0.062
7.62579											0.041
7.62729											0.021
7.62879											0
7.63029											-0.014
7.63179											-0.028
7.63329											-0.045
7.63479											-0.075
7.63629											-0.095
7.63779											-0.11
7.63929											-0.122
7.64079											-0.139
7.64229											-0.15
7.64379											-0.16
7.64529											-0.171
7.64679											-0.184
7.64829											-0.207
7.64979											-0.217
7.65129											-0.232
7.65279											-0.243
7.65429											-0.256
7.65579											-0.261
7.65729											-0.27
7.65879											-0.281
7.66029											-0.288
7.66179											-0.295
7.66328											-0.316
7.66478											-0.325
7.66628											-0.331
7.66778											-0.34
7.66928											-0.351
7.67078											-0.358
7.67228											-0.376
7.67378											-0.385
7.67528											-0.399
7.67678											-0.41
7.67828											-0.427
7.67978											-0.438
7.68128											-0.448
7.68278											-0.46
7.68428											-0.467
7.68578											-0.476
7.68728											-0.486
7.68878											-0.49
7.69028											-0.501
7.69178											-0.507
7.69328											-0.523
7.69478											-0.538
7.69628											-0.548
7.69778											-0.56
7.69928											-0.567
7.70078											-0.578
7.70228											-0.58
7.70378											-0.583
7.70528											-0.587
7.70678											-0.593
7.70827											-0.604
7.70977											-0.606
7.71127											-0.612
7.71277											-0.612
7.71427											-0.618
7.71577											-0.624
7.71727											-0.629
7.71877											-0.634
7.72026											-0.639
7.72177											-0.639
7.72326											-0.644
7.72476											-0.647
7.72626											-0.651
7.72776											-0.656
7.72926											-0.662
7.73076											-0.667
7.73226											-0.675
7.73376											-0.675
7.73526											-0.678
7.73676											-0.686
7.73826											-0.698
7.73976											-0.699
7.74126											-0.704
7.74276											-0.709
7.74426											-0.715
7.74576											-0.723
7.74726											-0.723
7.74876											-0.723
7.75026											-0.727
7.75176											-0.727
7.75326											-0.733
7.75476											-0.734
7.75626											-0.734
7.75776											-0.731
7.75926											-0.736
7.76076											-0.735
7.76226											-0.735
7.76376											-0.735
7.76526											-0.732
7.76676											-0.734
7.76826											-0.733
7.76975											-0.728
7.77126											-0.726
7.77275											-0.727
7.77425											-0.727
7.77575											-0.727
7.77725											-0.724
7.77875											-0.722
7.78025											-0.725
7.78175											-0.718
7.78325											-0.717
7.78475											-0.714
7.78625											-0.712
7.78775											-0.707
7.78925											-0.706
7.79075											-0.706
7.79225											-0.706
7.79375											-0.706
7.79525											-0.707
7.79675											-0.71
7.79825											-0.711
7.79975											-0.715
7.80125											-0.709
7.80275											-0.704
7.80425											-0.706
7.80575											-0.702
7.80725											-0.699
7.80875											-0.698
7.81025											-0.702
7.81175											-0.697
7.81325											-0.696
7.81474											-0.694
7.81624											-0.692
7.81774											-0.692
7.81924											-0.686
7.82074											-0.681
7.82224											-0.681
7.82374											-0.677
7.82524											-0.674
7.82674											-0.669
7.82824											-0.661
7.82974											-0.657
7.83124											-0.653
7.83274											-0.647
7.83424											-0.635
7.83574											-0.627
7.83724											-0.62
7.83874											-0.61
7.84024											-0.602
7.84174											-0.583
7.84323											-0.577
7.84473											-0.57
7.84698											-0.562
7.84773											-0.555
7.84923											-0.548
7.85073											-0.546
7.85223											-0.544
7.85373											-0.54
7.85523											-0.533
7.85673											-0.531
7.85823											-0.525
7.85973											-0.519
7.86123											-0.518
7.86273											-0.517
7.86423											-0.512
7.86573											-0.51
7.86723											-0.498
7.86873											-0.497
7.87022											-0.483
7.87172											-0.475
7.87322											-0.471
7.87472											-0.466
7.87697											-0.46
7.87772											-0.451
7.87922											-0.443
7.88072											-0.434
7.88222											-0.431
7.88372											-0.422
7.88522											-0.412
7.88672											-0.399
7.88822											-0.381
7.88972											-0.373
7.89197											-0.357
7.89272											-0.357
7.89422											-0.351
7.89572											-0.334
7.89722											-0.324
7.89872											-0.314
7.90022											-0.286
7.90172											-0.272
7.90322											-0.262
7.90472											-0.253
7.90697											-0.228
7.90772											-0.228
7.90922											-0.214
7.91072											-0.197
7.91221											-0.189
7.91371											-0.175
7.91521											-0.15
7.91671											-0.137
7.91821											-0.129
7.91971											-0.118
7.92121											-0.107
7.92271											-0.1
7.92421											-0.088
7.92571											-0.073
7.92721											-0.059
7.92871											-0.047
7.93021											-0.02
7.93171											0
7.93321											0.012
7.93471											0.024
7.93621											0.033
7.93771											0.044
7.93921											0.057
7.94071											0.074
7.94221											0.089
7.94371											0.124
7.94521											0.139
7.94671											0.162
7.94821											0.186
7.94971											0.205
7.95121											0.227
7.9527											0.248
7.95421											0.274
7.9557											0.298
7.9572											0.318
7.9587											0.366
7.9602											0.391
7.9617											0.416
7.9632											0.442
7.9647											0.471
7.9662											0.492
7.9677											0.516
7.9692											0.535
7.9707											0.559
7.9722											0.579
7.9737											0.62
7.97519											0.643
7.97669											0.663
7.97819											0.682
7.97969											0.699
7.98119											0.717
7.98269											0.74
7.98419											0.764
7.98569											0.786
7.98719											0.814
7.98869											0.866
7.99019											0.889
7.99169											0.912
7.99319											0.937
7.99469											0.961
7.99619											0.984
7.99769											1.015
[truncated: 110,795 more rows]

## Sheet: Fig 4C
ID50 titers
	Ce1176_A3	Ce1176_A3.N280D	Ce1176_A3.G458Y	Ce1176_A3.N160K	Ce1176_A3.N332A.4
Animal ID	WT	CD4bs resistance	CD4bs resistance	V2-gly resistance	V3-gly resistance
789	89	76	31	85	43
804	341	187	69	227	28

## Sheet: Fig S2A
Volume (mL)	AMC008	AMC009	AMC011	AMC016	TRO11
5.0014					-0.471
5.0029					-0.471
5.0044					-0.473
5.0059					-0.475
5.0074					-0.477
5.0089					-0.479
5.0104					-0.485
5.0119					-0.482
5.0134					-0.487
5.0149					-0.485
5.0164					-0.493
5.0179					-0.491
5.0194					-0.495
5.0209					-0.492
5.0224					-0.497
5.0239					-0.5
5.0254					-0.5
5.0269					-0.505
5.0284					-0.505
5.0299					-0.503
5.0314					-0.503
5.0329					-0.499
5.0344					-0.504
5.0359					-0.498
5.0374					-0.496
5.0389					-0.499
5.0404					-0.496
5.0419					-0.494
5.0434					-0.496
5.0449					-0.495
5.0464					-0.487
5.0479					-0.487
5.0494					-0.481
5.0509					-0.477
5.0524					-0.477
5.0539					-0.471
5.0554					-0.465
5.0569					-0.466
5.0584					-0.473
5.0599					-0.478
5.0614					-0.477
5.0629					-0.478
5.0644					-0.474
5.0659					-0.467
5.0674					-0.472
5.0689					-0.473
5.0704					-0.469
5.0719					-0.475
5.0734					-0.478
5.0749					-0.48
5.0764					-0.488
5.0779					-0.488
5.0794					-0.493
5.0809					-0.492
5.0824					-0.494
5.0839					-0.497
5.0854					-0.494
5.0869					-0.494
5.0884					-0.492
5.0899					-0.494
5.0914					-0.496
5.0929					-0.496
5.0944					-0.501
5.0959					-0.502
5.0974					-0.502
5.0989					-0.506
5.1004					-0.506
5.1019					-0.5
5.1034					-0.497
5.1049					-0.496
5.1064					-0.493
5.1079					-0.492
5.1094					-0.479
5.1109					-0.473
5.1124					-0.471
5.1139					-0.469
5.1154					-0.467
5.1169					-0.463
5.1184					-0.462
5.1199					-0.463
5.1214					-0.466
5.1229					-0.462
5.1244					-0.465
5.1259					-0.466
5.1274					-0.465
5.1289					-0.47
5.1304					-0.471
5.1319					-0.478
5.13339					-0.477
5.13489					-0.482
5.13639					-0.484
5.13789					-0.483
5.13939					-0.489
5.14089					-0.492
5.14239					-0.492
5.14389					-0.497
5.14539					-0.499
5.14689					-0.5
5.14839					-0.502
5.14989					-0.499
5.15139					-0.502
5.15289					-0.502
5.15439					-0.5
5.15589					-0.502
5.15739					-0.502
5.15889					-0.5
5.16039					-0.497
5.16189					-0.5
5.16339					-0.495
5.16489					-0.49
5.16639					-0.488
5.16789					-0.49
5.16939					-0.49
5.17089					-0.486
5.17239					-0.488
5.17389					-0.481
5.17538					-0.481
5.17688					-0.479
5.17838					-0.472
5.17988					-0.474
5.18138					-0.478
5.18288					-0.478
5.18438					-0.481
5.18588					-0.483
5.18738					-0.479
5.18888					-0.479
5.19038					-0.482
5.19188					-0.487
5.19338					-0.492
5.19488					-0.493
5.19638					-0.497
5.19788					-0.501
5.19938					-0.505
5.20088					-0.508
5.20238					-0.508
5.20388					-0.507
5.20538					-0.512
5.20688					-0.509
5.20838					-0.507
5.20988					-0.505
5.21138					-0.505
5.21288					-0.503
5.21438					-0.504
5.21588					-0.502
5.21738					-0.497
5.21888					-0.5
5.22038					-0.499
5.22188					-0.498
5.22338					-0.5
5.22488					-0.497
5.22638					-0.498
5.22788					-0.499
5.22938					-0.493
5.23088					-0.489
5.23238					-0.487
5.23388					-0.485
5.23538					-0.481
5.23688					-0.478
5.23838					-0.475
5.23988					-0.477
5.24138					-0.475
5.24288					-0.472
5.24438					-0.468
5.24588					-0.469
5.24738					-0.473
5.24888					-0.474
5.25038					-0.472
5.25188					-0.473
5.25338					-0.474
5.25488					-0.476
5.25638					-0.478
5.25788					-0.481
5.25938					-0.486
5.26088					-0.489
5.26238					-0.487
5.26387					-0.49
5.26537					-0.486
5.26687					-0.482
5.26837					-0.479
5.26987					-0.478
5.27137					-0.478
5.27287					-0.475
5.27437					-0.474
5.27587					-0.473
5.27737					-0.472
5.27887					-0.476
5.28037					-0.473
5.28187					-0.472
5.28337					-0.474
5.28487					-0.472
5.28637					-0.467
5.28787					-0.464
5.28937					-0.463
5.29087					-0.465
5.29237					-0.463
5.29387					-0.464
5.29537					-0.462
5.29687					-0.456
5.29837					-0.455
5.29987					-0.456
5.30137					-0.459
5.30287					-0.459
5.30437					-0.458
5.30587					-0.459
5.30737					-0.457
5.30887					-0.46
5.31037					-0.46
5.31187					-0.458
5.31337					-0.458
5.31487					-0.463
5.31637					-0.467
5.31787					-0.469
5.31937					-0.471
5.32087					-0.474
5.32237					-0.478
5.32387					-0.476
5.32537					-0.475
5.32687					-0.475
5.32837					-0.473
5.32987					-0.476
5.33137					-0.473
5.33287					-0.473
5.33437					-0.475
5.33587					-0.474
5.33737					-0.476
5.33887					-0.475
5.34037					-0.474
5.34187					-0.479
5.34337					-0.479
5.34487					-0.476
5.34636					-0.47
5.34786					-0.466
5.34936					-0.462
5.35086					-0.464
5.35236					-0.462
5.35386					-0.465
5.35536					-0.461
5.35686					-0.458
5.35836					-0.459
5.35986					-0.454
5.36136					-0.453
5.36286					-0.449
5.36436					-0.448
5.36586					-0.45
5.36736					-0.448
5.36886					-0.451
5.37036					-0.45
5.37186					-0.454
5.37336					-0.452
5.37486					-0.453
5.37636					-0.453
5.37786					-0.456
5.37936					-0.456
5.38086					-0.457
5.38236					-0.458
5.38386					-0.461
5.38536					-0.468
5.38686					-0.468
5.38836					-0.465
5.38986					-0.469
5.39136					-0.466
5.39286					-0.467
5.39436					-0.468
5.39585					-0.464
5.39735					-0.464
5.39885					-0.464
5.40035					-0.466
5.40185					-0.463
5.40335					-0.464
5.40485					-0.462
5.40635					-0.465
5.40785					-0.464
5.40935					-0.46
5.41085					-0.456
5.41235					-0.456
5.41385					-0.452
5.41535					-0.451
5.41685					-0.45
5.41835					-0.45
5.41985					-0.445
5.42135					-0.442
5.42285					-0.443
5.42435					-0.444
5.42585					-0.444
5.42735					-0.442
5.42885					-0.443
5.43035					-0.442
5.43185					-0.445
5.43335					-0.448
5.43485					-0.45
5.43635					-0.449
5.43785					-0.454
5.43935					-0.454
5.44085					-0.453
5.44235					-0.458
5.44385					-0.464
5.44535					-0.467
5.44685					-0.471
5.44835					-0.474
5.44985					-0.475
5.45135					-0.478
5.45285					-0.479
5.45435					-0.476
5.45585					-0.474
5.45735					-0.477
5.45885					-0.479
5.46035					-0.48
5.46185					-0.476
5.46335					-0.48
5.46485					-0.48
5.46635					-0.482
5.46785					-0.483
5.46935					-0.481
5.47085					-0.477
5.47235					-0.472
5.47385					-0.464
5.47535					-0.464
5.47685					-0.458
5.47835					-0.455
5.47985					-0.454
5.48134					-0.451
5.48285					-0.447
5.48435					-0.448
5.48585					-0.45
5.48734					-0.443
5.48884					-0.446
5.49034					-0.447
5.49184					-0.452
5.49334					-0.453
5.49484					-0.454
5.49634					-0.457
5.49784					-0.459
5.49934					-0.457
5.50084					-0.455
5.50234					-0.459
5.50384					-0.457
5.50534					-0.46
5.50684					-0.46
5.50834					-0.458
5.50984					-0.456
5.51134					-0.453
5.51284					-0.453
5.51434					-0.454
5.51584					-0.45
5.51734					-0.453
5.51884					-0.458
5.52034					-0.455
5.52184					-0.453
5.52334					-0.454
5.52484					-0.451
5.52634					-0.449
5.52784					-0.449
5.52934					-0.445
5.53084					-0.445
5.53233					-0.441
5.53383					-0.439
5.53533					-0.434
5.53683					-0.433
5.53834					-0.427
5.53983					-0.422
5.54134					-0.422
5.54283					-0.416
5.54434					-0.421
5.54584					-0.419
5.54733					-0.412
5.54883					-0.412
5.55033					-0.415
5.55183					-0.408
5.55333					-0.409
5.55483					-0.405
5.55633					-0.402
5.55783					-0.401
5.55933					-0.403
5.56083					-0.409
5.56233					-0.415
5.56383					-0.421
5.56533					-0.425
5.56683					-0.429
5.56833					-0.431
5.56983					-0.433
5.57133					-0.43
5.57283					-0.427
5.57433					-0.435
5.57583					-0.431
5.57733					-0.435
5.57883					-0.437
5.58033					-0.434
5.58183					-0.434
5.58333					-0.435
5.58483					-0.433
5.58633					-0.429
5.58783					-0.423
5.58933					-0.424
5.59083					-0.424
5.59233					-0.42
5.59383					-0.418
5.59533					-0.418
5.59683					-0.41
5.59833					-0.406
5.59983					-0.403
5.60133					-0.403
5.60283					-0.398
5.60433					-0.398
5.60583					-0.395
5.60733					-0.389
5.60883					-0.39
5.61033					-0.39
5.61183					-0.384
5.61333					-0.383
5.61483					-0.38
5.61633					-0.384
5.61783					-0.382
5.61933					-0.388
5.62083					-0.389
5.62233					-0.385
5.62383					-0.388
5.62533					-0.389
5.62683					-0.395
5.62833					-0.394
5.62983					-0.392
5.63133					-0.392
5.63283					-0.39
5.63433					-0.386
5.63583					-0.388
5.63733					-0.385
5.63883					-0.384
5.64033					-0.388
5.64183					-0.387
5.64333					-0.389
5.64483					-0.383
5.64633					-0.384
5.64783					-0.386
5.64933					-0.386
5.65083					-0.381
5.65233					-0.379
5.65383					-0.38
5.65533					-0.382
5.65682					-0.383
5.65832					-0.376
5.65982					-0.375
5.66132					-0.372
5.66282					-0.374
5.66432					-0.375
5.66582					-0.373
5.66732					-0.373
5.66882					-0.373
5.67032					-0.372
5.67182					-0.374
5.67332					-0.372
5.67482					-0.373
5.67632					-0.369
5.67782					-0.369
5.67932					-0.37
5.68082					-0.376
5.68232					-0.376
5.68382					-0.379
5.68532					-0.384
5.68682					-0.384
5.68832					-0.385
5.68982					-0.387
5.69132					-0.389
5.69282					-0.389
5.69432					-0.39
5.69582					-0.387
5.69732					-0.387
5.69882					-0.388
5.70032					-0.394
5.70182					-0.398
5.70332					-0.397
5.70482					-0.396
5.70632					-0.397
5.70782					-0.397
5.70932					-0.405
5.71082					-0.399
5.71232					-0.399
5.71382					-0.398
5.71532					-0.397
5.71682					-0.397
5.71832					-0.392
5.71982					-0.391
5.72132					-0.388
5.72282					-0.383
5.72432					-0.375
5.72582					-0.367
5.72732					-0.367
5.72882					-0.364
5.73032					-0.356
5.73182					-0.352
5.73332					-0.352
5.73482					-0.348
5.73632					-0.35
5.73782					-0.353
5.73932					-0.355
5.74082					-0.356
5.74232					-0.356
5.74382					-0.363
5.74532					-0.363
5.74682					-0.363
5.74832					-0.368
5.74982					-0.368
5.75132					-0.368
5.75282					-0.371
5.75432					-0.375
5.75582					-0.373
5.75732					-0.37
5.75881					-0.377
5.76032					-0.378
5.76182					-0.377
5.76331					-0.382
5.76481					-0.383
5.76631					-0.389
5.76781					-0.387
5.76931					-0.389
5.77081					-0.387
5.77231					-0.386
5.77381					-0.382
5.77531					-0.378
5.77681					-0.377
5.77831					-0.372
5.77981					-0.372
5.78131					-0.368
5.78281					-0.365
5.78431					-0.363
5.78581					-0.359
5.78731					-0.356
5.78881					-0.353
5.79031					-0.35
5.79181					-0.348
5.79331					-0.344
5.79481					-0.342
5.79631					-0.341
5.79781					-0.338
5.79931					-0.344
5.80081					-0.344
5.80231					-0.348
5.80381					-0.358
5.80531					-0.359
5.80681					-0.362
5.80831					-0.365
5.80981					-0.365
5.81131					-0.368
5.8128					-0.37
5.81431					-0.368
5.81581					-0.371
5.8173					-0.373
5.8188					-0.368
5.8203					-0.364
5.8218					-0.363
5.8233					-0.361
5.8248					-0.36
5.8263					-0.36
5.8278					-0.365
5.8293					-0.364
5.8308					-0.363
5.8323					-0.361
5.8338					-0.362
5.8353					-0.361
5.8368					-0.361
5.8383					-0.355
5.8398					-0.354
5.8413					-0.352
5.8428					-0.346
5.8443					-0.34
5.8458					-0.336
5.8473					-0.335
5.8488					-0.335
5.8503					-0.333
5.8518					-0.33
5.8533					-0.33
5.8548					-0.331
5.8563					-0.332
5.8578					-0.331
5.8593					-0.336
5.8608					-0.335
5.8623					-0.337
5.8638					-0.343
5.8653					-0.345
5.8668					-0.348
5.8683					-0.349
5.8698					-0.35
5.8713					-0.353
5.8728					-0.351
5.8743					-0.355
5.8758					-0.356
5.8773					-0.355
5.8788					-0.355
5.8803					-0.357
5.8818					-0.356
5.8833					-0.355
5.8848					-0.354
5.8863					-0.351
5.8878					-0.351
5.8893					-0.353
5.8908					-0.352
5.8923					-0.348
5.8938					-0.345
5.8953					-0.34
5.8968					-0.338
5.8983					-0.336
5.8998					-0.34
5.9013					-0.337
5.9028					-0.334
5.9043					-0.337
5.9058					-0.338
5.9073					-0.331
5.9088					-0.327
5.9103					-0.321
5.9118					-0.318
5.9133					-0.317
5.9148					-0.318
5.9163					-0.318
5.9178					-0.323
5.91929					-0.321
5.92079					-0.321
5.92229					-0.317
5.92379					-0.321
5.92529					-0.326
5.92679					-0.331
5.92829					-0.334
5.92979					-0.334
5.93129					-0.339
5.93279					-0.34
5.93429					-0.343
5.93579					-0.34
5.93729					-0.35
5.93879					-0.355
5.94029					-0.361
5.94179					-0.364
5.94329					-0.362
5.94479					-0.362
5.94629					-0.361
5.94779					-0.363
5.94929					-0.363
5.95079					-0.364
5.95229					-0.361
5.95379					-0.364
5.95529					-0.365
5.95679					-0.365
5.95829					-0.366
5.95979					-0.366
5.96129					-0.362
5.96279					-0.362
5.96429					-0.36
5.96579					-0.353
5.96729					-0.35
5.96879					-0.349
5.97029					-0.347
5.97179					-0.343
5.97329					-0.339
5.97479					-0.337
5.97629					-0.336
5.97779					-0.336
5.97929					-0.335
5.98079					-0.336
5.98229					-0.337
5.98379					-0.339
5.98529					-0.344
5.98679					-0.338
5.98829					-0.341
5.98979					-0.344
5.99129					-0.355
5.99279					-0.355
5.99429					-0.358
5.99579					-0.353
5.99729					-0.351
5.99878					-0.351
6.00028					-0.35
6.00178					-0.353
6.00329					-0.355
6.00478					-0.356
6.00631					-0.355
6.00778					-0.355
6.00928					-0.358
6.01078					-0.355
6.01228					-0.358
6.01378					-0.361
6.01528					-0.358
6.01678					-0.359
6.01828					-0.358
6.01978					-0.354
6.02128					-0.351
6.02278					-0.351
6.02428					-0.347
6.02578					-0.347
6.02728					-0.346
6.02878					-0.341
6.03028					-0.335
6.03178					-0.341
6.03328					-0.339
6.03478					-0.335
6.03628					-0.327
6.03778					-0.327
6.03928					-0.328
6.04078					-0.33
6.04228					-0.331
6.04378					-0.336
6.04528					-0.336
6.04678					-0.342
6.04828					-0.344
6.04978					-0.349
6.05127					-0.354
6.05277					-0.354
6.05427					-0.352
6.05577					-0.353
6.05727					-0.355
6.05877					-0.358
6.06027					-0.362
6.06177					-0.358
6.06327					-0.358
6.06477					-0.363
6.06627					-0.361
6.06777					-0.361
6.06927					-0.361
6.07077					-0.362
6.07227					-0.366
6.07377					-0.371
6.07527					-0.373
6.07677					-0.373
6.07827					-0.371
6.07977					-0.369
6.08127					-0.374
6.08277					-0.374
6.08427					-0.363
6.08577					-0.364
6.08727					-0.361
6.08877					-0.357
6.09027					-0.356
6.09177					-0.353
6.09327					-0.349
6.09477					-0.349
6.09627					-0.346
6.09777					-0.346
6.09927					-0.346
6.10077					-0.344
6.10227					-0.347
6.10377					-0.352
6.10527					-0.354
6.10677					-0.353
6.10827					-0.355
6.10977					-0.359
6.11127					-0.353
6.11277					-0.353
6.11427					-0.362
6.11577					-0.368
6.11727					-0.374
6.11877					-0.375
6.12027					-0.374
6.12177					-0.377
6.12327					-0.38
6.12477					-0.38
6.12627					-0.377
6.12777					-0.377
6.12927					-0.378
6.13077					-0.378
6.13227					-0.379
6.13377					-0.376
6.13527					-0.375
6.13677					-0.381
6.13827					-0.381
6.13977					-0.384
6.14202					-0.382
6.14277					-0.382
6.14427					-0.377
6.14577					-0.373
6.14727					-0.371
6.14877					-0.367
6.15027					-0.368
6.15177					-0.359
6.15327					-0.361
6.15477					-0.356
6.15627					-0.35
6.15777					-0.35
6.15927					-0.345
6.16077					-0.341
6.16227					-0.337
6.16377					-0.337
6.16527					-0.346
6.16677					-0.351
6.16827					-0.346
6.16977					-0.347
6.17126					-0.353
6.17276					-0.356
6.17426					-0.363
6.17576					-0.367
6.17726					-0.371
6.17876					-0.372
6.18026					-0.377
6.18176					-0.378
6.18326					-0.38
6.18476					-0.381
6.18701					-0.383
6.18776					-0.386
6.18926					-0.385
6.19076					-0.386
6.19226					-0.386
6.19375					-0.389
6.19525					-0.388
6.19675					-0.394
6.19825					-0.39
6.19975					-0.389
6.20125					-0.386
6.20275					-0.379
6.20425					-0.375
6.20575					-0.374
6.20725					-0.369
6.20875					-0.367
6.21025					-0.362
6.21175					-0.361
6.21325					-0.359
6.21475					-0.359
6.21625					-0.363
6.21775					-0.365
6.21925					-0.365
6.22075					-0.361
6.22225					-0.358
6.22375					-0.361
6.22525					-0.361
6.22675					-0.362
6.22825					-0.36
6.22975					-0.358
6.23125					-0.365
6.23275					-0.368
6.23425					-0.372
6.23575					-0.377
6.23725					-0.381
6.23875					-0.386
6.24025					-0.391
6.24175					-0.387
6.24325					-0.391
6.24475					-0.39
6.24625					-0.394
6.24775					-0.395
6.24925					-0.398
6.25075					-0.396
6.25225					-0.397
6.25375					-0.4
6.25525					-0.4
6.25675					-0.402
6.25825					-0.405
6.25975					-0.404
6.26125					-0.404
6.26275					-0.402
6.26425					-0.402
6.26575					-0.399
6.26725					-0.4
6.26875					-0.399
6.27025					-0.395
6.27175					-0.392
6.27325					-0.388
6.27475					-0.385
6.27625					-0.385
6.27775					-0.381
6.27925					-0.38
6.28075					-0.384
6.28225					-0.384
6.28375					-0.386
6.28525					-0.386
6.28675					-0.387
6.28825					-0.387
6.28975					-0.388
6.29125					-0.39
6.29275					-0.396
6.29425					-0.4
6.29575					-0.401
6.29725					-0.404
6.29875					-0.403
6.30025					-0.404
6.30175					-0.405
6.30325					-0.407
6.30475					-0.409
6.30625					-0.408
6.30775					-0.411
6.30925					-0.41
6.31075					-0.41
6.31225					-0.411
6.31374					-0.412
6.31524					-0.416
6.31674					-0.42
6.31824					-0.425
6.31974					-0.428
6.32124					-0.436
6.32274					-0.436
6.32424					-0.432
6.32574					-0.427
6.32724					-0.425
6.32874					-0.423
6.33024					-0.423
6.33174					-0.425
6.33324					-0.421
6.33474					-0.413
6.33624					-0.416
6.33774					-0.416
6.33924					-0.413
6.34074					-0.412
6.34224					-0.412
6.34374					-0.415
6.34524					-0.411
6.34674					-0.408
6.34824					-0.408
6.34974					-0.403
6.35124					-0.409
6.35274					-0.416
6.35424					-0.42
6.35574					-0.423
6.35724					-0.42
6.35874					-0.42
6.36024					-0.421
6.36174					-0.417
6.36324					-0.422
6.36474					-0.421
6.36624					-0.424
6.36774					-0.425
6.36924					-0.425
6.37074					-0.419
6.37224					-0.425
6.37373					-0.427
6.37523					-0.432
6.37673					-0.433
6.37824					-0.436
6.37973					-0.438
6.38123					-0.437
6.38273					-0.435
6.38423					-0.438
6.38573					-0.438
6.38723					-0.436
6.38873					-0.429
6.39023					-0.428
6.39173					-0.424
6.39323					-0.421
6.39473					-0.419
6.39623					-0.417
6.39773					-0.419
6.39923					-0.42
6.40073					-0.417
6.40223					-0.415
6.40373					-0.413
6.40523					-0.414
6.40673					-0.415
6.40823					-0.416
6.40973					-0.416
6.41123					-0.422
6.41273					-0.428
6.41423					-0.427
6.41573					-0.427
6.41723					-0.429
6.41873					-0.43
6.42023					-0.43
6.42173					-0.429
6.42323					-0.436
6.42473					-0.44
6.42623					-0.441
6.42773					-0.44
6.42923					-0.438
6.43073					-0.438
6.43223					-0.441
6.43373					-0.444
6.43523					-0.441
6.43673					-0.444
6.43823					-0.437
6.43973					-0.441
6.44123					-0.443
6.44273					-0.447
6.44422					-0.444
6.44572					-0.444
6.44722					-0.445
6.44872					-0.443
6.45022					-0.44
6.45172					-0.431
6.45322					-0.42
6.45472					-0.416
6.45622					-0.412
6.45772					-0.411
6.45922					-0.411
6.46072					-0.411
6.46222					-0.411
6.46372					-0.409
6.46522					-0.414
6.46672					-0.414
6.46822					-0.414
6.46972					-0.415
6.47122					-0.417
6.47272					-0.42
6.47422					-0.421
6.47572					-0.422
6.47722					-0.422
6.47872					-0.423
6.48022					-0.423
6.48172					-0.424
6.48322					-0.43
6.48472					-0.434
6.48622					-0.436
6.48772					-0.437
6.48922					-0.44
6.49072					-0.443
6.49222					-0.439
6.49372					-0.443
6.49522					-0.445
6.49672					-0.445
6.49822					-0.451
6.49972					-0.451
6.50122					-0.454
6.50272					-0.456
6.50422					-0.46
6.50572					-0.46
6.50722					-0.453
6.50872					-0.45
6.51022					-0.446
6.51172					-0.445
6.51322					-0.444
6.51472					-0.438
6.51622					-0.439
6.51772					-0.437
6.51922					-0.431
6.52072					-0.43
6.52222					-0.429
6.52372					-0.428
6.52522					-0.43
6.52672					-0.424
6.52822					-0.424
6.52972					-0.426
6.53122					-0.428
6.53272					-0.432
6.53422					-0.431
6.53572					-0.435
6.53722					-0.436
6.53872					-0.439
6.54022					-0.444
6.54172					-0.459
6.54322					-0.461
6.54472					-0.461
6.54622					-0.463
6.54772					-0.464
6.54922					-0.463
6.55072					-0.463
6.55222					-0.458
6.55372					-0.461
6.55522					-0.458
6.55672					-0.465
6.55822					-0.467
6.55972					-0.472
6.56122					-0.473
6.56272					-0.474
6.56422					-0.473
6.56572					-0.471
6.56722					-0.468
6.56872					-0.46
6.57022					-0.458
6.57172					-0.449
6.57322					-0.449
6.57471					-0.448
6.57621					-0.444
6.57771					-0.442
6.57921					-0.436
6.58071					-0.433
6.58221					-0.434
6.58371					-0.437
6.58521					-0.434
6.58671					-0.436
6.58821					-0.433
6.58971					-0.431
6.59121					-0.433
6.59271					-0.438
6.59421					-0.442
6.59571					-0.442
6.59721					-0.448
6.59871					-0.449
6.60021					-0.451
6.60171					-0.458
6.60321					-0.46
6.60471					-0.461
6.60621					-0.459
6.60771					-0.459
6.60921					-0.457
6.61071					-0.462
6.61221					-0.46
6.61371					-0.466
6.61521					-0.463
6.61671					-0.464
6.61821					-0.465
6.61971					-0.462
6.62121					-0.46
6.62271					-0.458
6.62421					-0.459
6.62571					-0.457
6.62721					-0.457
6.62871					-0.458
6.63021					-0.47
6.63171					-0.471
6.63321					-0.469
6.63471					-0.468
6.63621					-0.466
6.63771					-0.465
6.63921					-0.464
6.64071					-0.461
6.64221					-0.455
6.64371					-0.449
6.64521					-0.446
6.64671					-0.444
6.64821					-0.444
6.64971					-0.441
6.65121					-0.443
6.65271					-0.442
6.65421					-0.441
6.65571					-0.442
6.65721					-0.445
6.6587					-0.448
6.66021					-0.455
6.66171					-0.456
6.66321					-0.459
6.6647					-0.459
6.6662					-0.459
6.66771					-0.461
6.6692					-0.461
6.67071					-0.467
6.6722					-0.461
6.6737					-0.461
6.6752					-0.46
6.67671					-0.463
6.6782					-0.466
6.6797					-0.471
6.6812					-0.471
6.6827					-0.468
6.6842					-0.466
6.6857					-0.464
6.6872					-0.469
6.6887					-0.469
6.6902					-0.466
6.6917					-0.462
6.6932					-0.459
6.6947					-0.455
6.6962					-0.452
6.6977					-0.445
6.6992					-0.441
6.7007					-0.436
6.7022					-0.431
6.7037					-0.429
6.7052					-0.424
6.7067					-0.422
6.7082					-0.419
6.7097					-0.42
6.7112					-0.42
6.7127					-0.418
6.7142					-0.419
6.7157					-0.422
6.7172					-0.424
6.71869					-0.429
6.7202					-0.431
6.7217					-0.435
6.7232					-0.439
6.72469					-0.442
6.7262					-0.445
6.72769					-0.441
6.7292					-0.446
6.73069					-0.448
6.7322					-0.453
6.73369					-0.457
6.73519					-0.461
6.73669					-0.466
6.7382					-0.47
6.73969					-0.467
6.74119					-0.471
6.74269					-0.475
6.74419					-0.475
6.74569					-0.477
6.74719					-0.473
6.74869					-0.472
6.75019					-0.467
6.75169					-0.46
6.75319					-0.46
6.75469					-0.459
6.75619					-0.459
6.75769					-0.451
6.75919					-0.448
6.76069					-0.444
6.76219					-0.439
6.76369					-0.432
6.76519					-0.428
6.76669					-0.429
6.76819					-0.428
6.76969					-0.429
6.77119					-0.428
6.77269					-0.435
6.77419					-0.441
6.77569					-0.441
6.77719					-0.449
6.77869					-0.455
6.78019					-0.459
6.78169					-0.462
6.78319					-0.468
6.78469					-0.469
6.78619					-0.471
6.78769					-0.476
6.78919					-0.478
6.79069					-0.476
6.79219					-0.48
6.79369					-0.484
6.79519					-0.484
6.79669					-0.485
6.79819					-0.484
6.79969					-0.489
6.80119					-0.491
6.80269					-0.489
6.80419					-0.485
6.80569					-0.49
6.80719					-0.489
6.80869					-0.492
6.81019					-0.493
6.81169					-0.493
6.81319					-0.494
6.81469					-0.492
6.81619					-0.49
6.81769					-0.491
6.81919					-0.485
6.82069					-0.483
6.82219					-0.473
6.82369					-0.472
6.82519					-0.472
6.82669					-0.468
6.82819					-0.466
6.82969					-0.464
6.83119					-0.465
6.83269					-0.465
6.83419					-0.462
6.83569					-0.461
6.83718					-0.466
6.83868					-0.467
6.84018					-0.462
6.84168					-0.466
6.84318					-0.472
6.84468					-0.471
6.84618					-0.468
6.84768					-0.472
6.84918					-0.473
6.85068					-0.479
6.85218					-0.478
6.85368					-0.48
6.85518					-0.483
6.85668					-0.482
6.85818					-0.484
6.85968					-0.485
6.86118					-0.485
6.86268					-0.48
6.86418					-0.482
6.86568					-0.477
6.86718					-0.477
6.86868					-0.471
6.87018					-0.476
6.87168					-0.477
6.87318					-0.473
6.87468					-0.468
6.87618					-0.471
6.87768					-0.466
6.87918					-0.459
6.88068					-0.455
6.88218					-0.434
6.88368					-0.425
6.88518					-0.423
6.88668					-0.416
6.88818					-0.41
6.88968					-0.405
6.89118					-0.404
6.89268					-0.396
6.89418					-0.385
6.89568					-0.38
6.89718					-0.381
6.89868					-0.376
6.90018					-0.371
6.90168					-0.366
6.90318					-0.362
6.90468					-0.357
6.90618					-0.352
6.90768					-0.347
6.90918					-0.341
6.91068					-0.328
6.91218					-0.32
6.91368					-0.312
6.91518					-0.303
6.91668					-0.296
6.91818					-0.291
6.91968					-0.288
6.92118					-0.28
6.92268					-0.268
6.92418					-0.262
6.92568					-0.248
6.92718					-0.238
6.92868					-0.236
6.93018					-0.23
6.93168					-0.218
6.93318					-0.204
6.93468					-0.193
6.93628					-0.181
6.93768					-0.172
6.93918					-0.159
6.94068					-0.142
6.9422					-0.13
6.94368					-0.122
6.94518					-0.112
6.94668					-0.099
6.94818					-0.093
6.94968					-0.085
6.95118					-0.077
6.95268					-0.072
6.95418					-0.063
6.95568					-0.048
6.95718					-0.038
6.95868					-0.031
6.96018					-0.021
6.96168					-0.023
6.96318					-0.014
6.96468					-0.01
6.96618					0.001
6.96768					0.001
6.96917					0.004
6.97067					0.017
6.97217					0.019
6.97367					0.022
6.97517					0.027
6.97667					0.033
6.97817					0.036
6.97967					0.042
6.98117					0.049
6.98267					0.05
6.98417					0.06
6.98567					0.06
6.98717					0.063
6.98867					0.068
6.99017					0.072
6.99167					0.073
6.99317					0.076
6.99467					0.077
6.99617					0.077
6.99767					0.084
6.99917					0.086
7.00067					0.101
7.00217					0.104
7.00367					0.108
7.00517					0.106
7.00667					0.11
7.00817					0.115
7.00967					0.114
7.01116					0.116
7.01266					0.12
7.01416					0.125
7.01566					0.123
7.01719					0.127
7.01866					0.126
7.02016					0.122
7.02166					0.122
7.02316					0.119
7.02466					0.123
7.02616					0.124
7.02766					0.123
7.02916					0.119
7.03066					0.12
7.03216					0.12
7.03366					0.122
7.03516					0.112
7.03666					0.108
7.03816					0.109
7.03966					0.11
7.04116					0.113
7.04266					0.114
7.04416					0.113
7.04566					0.106
7.04716					0.1
7.04866					0.102
7.05016					0.095
7.05166					0.09
7.05316					0.092
7.05465					0.091
7.05615					0.088
7.05765					0.086
7.05915					0.079
7.06065					0.072
7.06215					0.069
7.06365					0.065
7.06515					0.06
7.06665					0.048
7.06815					0.05
7.06965					0.047
7.07115					0.045
7.07265					0.038
7.07415					0.034
7.07565					0.034
7.07715					0.03
7.07865					0.03
7.08015					0.025
7.08165					0.017
7.08315					0.011
7.08465					0
7.08615					-0.003
7.08765					-0.011
7.08915					-0.027
7.09065					-0.042
7.09215					-0.052
7.09365					-0.061
7.09515					-0.069
7.09665					-0.072
7.09815					-0.083
7.09964					-0.088
7.10114					-0.101
7.10264					-0.118
7.10414					-0.127
7.10564					-0.134
7.10714					-0.142
7.10864					-0.15
7.11013					-0.156
7.11163					-0.161
7.11313					-0.166
7.11463					-0.175
7.11613					-0.181
7.11763					-0.192
7.11913					-0.197
7.12063					-0.198
7.12213					-0.203
7.12363					-0.203
7.12513					-0.211
7.12663					-0.213
7.12813					-0.214
7.12963					-0.214
7.13113					-0.215
7.13263					-0.221
7.13413					-0.228
7.13563					-0.231
7.13713					-0.24
7.13863					-0.248
7.14013					-0.253
7.14163					-0.258
7.14313					-0.262
7.14463					-0.267
7.14613					-0.278
7.14763					-0.288
7.14913					-0.295
7.15063					-0.306
7.15213					-0.31
7.15363					-0.317
7.15512					-0.33
7.15662					-0.335
7.15812					-0.338
7.15963					-0.345
7.16112					-0.348
7.16262					-0.349
7.16412					-0.354
7.16562					-0.356
7.16712					-0.359
7.16862					-0.366
7.17012					-0.375
7.17162					-0.374
7.17312					-0.379
7.17462					-0.378
7.17612					-0.384
7.17762					-0.395
7.17912					-0.401
7.18062					-0.404
7.18212					-0.402
7.18362					-0.412
7.18512					-0.415
7.18662					-0.42
7.18812					-0.425
7.18962					-0.431
7.19112					-0.431
7.19262					-0.433
7.19412					-0.435
7.19562					-0.44
7.19712					-0.444
7.19862					-0.448
7.20011					-0.45
7.20162					-0.45
7.20311					-0.452
7.20461					-0.452
7.20611					-0.462
7.20761					-0.467
7.20911					-0.475
7.21061					-0.479
7.21211					-0.483
7.21361					-0.486
7.21511					-0.493
7.21661					-0.491
7.21811					-0.487
7.21961					-0.484
7.22111					-0.484
7.22261					-0.478
7.22411					-0.475
7.22561					-0.469
7.22711					-0.463
7.22861					-0.461
7.23011					-0.454
7.2316					-0.447
7.2331					-0.441
7.2346					-0.436
7.2361					-0.429
7.2376					-0.423
7.2391					-0.417
7.2406					-0.409
7.2421					-0.401
7.2436					-0.396
7.2451					-0.384
7.2466					-0.375
7.2481					-0.367
7.2496					-0.354
7.2511					-0.33
7.2526					-0.316
7.2541					-0.307
7.25559					-0.296
7.2571					-0.289
7.25859					-0.281
7.26009					-0.274
7.26159					-0.267
7.26309					-0.263
7.26459					-0.255
7.26609					-0.242
7.26759					-0.241
7.26909					-0.235
7.27059					-0.226
7.27209					-0.217
7.27359					-0.211
7.27509					-0.207
7.27659					-0.201
7.27809					-0.197
7.27959					-0.189
7.28109					-0.183
7.28259					-0.18
7.28409					-0.174
7.28559					-0.17
7.28709					-0.164
7.28859					-0.16
7.29009					-0.156
7.29159					-0.151
7.29309					-0.144
7.29459					-0.142
7.29609					-0.13
7.29759					-0.124
7.29909					-0.123
7.30059					-0.113
7.30208					-0.104
7.30358					-0.096
7.30508					-0.089
7.30658					-0.08
7.30808					-0.075
7.30958					-0.059
7.31108					-0.05
7.31258					-0.043
7.31408					-0.032
7.31558					-0.024
7.31708					-0.016
7.31858					-0.01
7.32008					-0.007
7.32158					-0.005
7.32308					0
7.32458					0
7.32608					0.003
7.32758					0.006
7.32908					0.002
7.33058					0.001
7.33208					0.001
7.33358					0
7.33508					-0.001
7.33658					-0.002
7.33808					0
7.33958					-0.001
7.34108					0.002
7.34258					0.003
7.34407					0.008
7.34558					0.013
7.34707					0.014
7.34857					0.017
7.35007					0.017
7.35157					0.016
7.35307					0.015
7.35457					0.012
7.35607					0.016
7.35757					0.015
7.35907					0.016
7.36057					0.017
7.36206					0.016
7.36356					0.014
7.36506					0.018
7.36656					0.025
7.36806					0.026
7.36956					0.032
7.37106					0.035
7.37256					0.038
7.37406					0.042
7.37556					0.047
7.37706					0.043
7.37856					0.043
7.38006					0.042
7.38156					0.045
7.38306					0.042
7.38456					0.035
7.38606					0.035
7.38756					0.032
7.38906					0.032
7.39056					0.033
7.39206					0.024
7.39356					0.023
7.39506					0.021
7.39656					0.017
7.39806					0.017
7.39955					0.011
7.40106					0.004
7.40255					0.005
7.40405					0.003
7.40555					0.001
7.40705					-0.002
7.40855					-0.002
7.41005					0.003
7.41155					-0.002
7.41305					-0.001
7.41455					0
7.41605					-0.002
7.41755					-0.002
7.41905					-0.003
7.42055					-0.004
7.42205					-0.009
7.42355					-0.012
7.42505					-0.014
7.42655					-0.014
7.42805					-0.018
7.42955					-0.016
7.43105					-0.015
7.43255					-0.017
7.43405					-0.016
7.43555					-0.017
7.43705					-0.016
7.43855					-0.013
7.44005					-0.008
7.44155					-0.005
7.44305					-0.006
7.44454					-0.003
7.44604					-0.001
7.44754					0
7.44904					0
7.45054					-0.004
7.45204					-0.006
7.45354					-0.015
7.45504					-0.016
7.45654					-0.018
7.45804					-0.03
7.45954					-0.035
7.46104					-0.045
7.46254					-0.047
7.46404					-0.047
7.46554					-0.052
7.46704					-0.058
7.46854					-0.059
7.47004					-0.065
7.47154					-0.071
7.47304					-0.078
7.47454					-0.082
7.47604					-0.089
7.47754					-0.093
7.47904					-0.1
7.48054					-0.107
7.48204					-0.108
7.48354					-0.113
7.48504					-0.126
7.48653					-0.131
7.48803					-0.129
7.48953					-0.13
7.49103					-0.131
7.49253					-0.134
7.49403					-0.136
7.49553					-0.133
7.49703					-0.137
7.49853					-0.137
7.50002					-0.137
7.50152					-0.145
7.50302					-0.152
7.50452					-0.162
7.50602					-0.167
7.50752					-0.168
7.50902					-0.174
7.51052					-0.178
7.51202					-0.181
7.51352					-0.186
7.51502					-0.195
7.51652					-0.211
7.51802					-0.222
7.51952					-0.226
7.52102					-0.229
7.52252					-0.233
7.52402					-0.238
7.52552					-0.241
7.52702					-0.242
7.52852					-0.245
7.53002					-0.248
7.53152					-0.25
7.53302					-0.254
7.53452					-0.256
7.53602					-0.259
7.53752					-0.261
7.53902					-0.263
7.54052					-0.265
7.54201					-0.269
7.54351					-0.273
7.54501					-0.272
7.54651					-0.27
7.54801					-0.272
7.54951					-0.269
7.55101					-0.269
7.55251					-0.266
7.55401					-0.267
7.55551					-0.26
7.55701					-0.256
7.55851					-0.253
7.56001					-0.243
7.56151					-0.233
7.56301					-0.23
7.56451					-0.23
7.56601					-0.228
7.56751					-0.226
7.56901					-0.222
7.57051					-0.223
7.57201					-0.222
7.57351					-0.222
7.57501					-0.224
7.57651					-0.226
7.57801					-0.229
7.57951					-0.223
7.58101					-0.223
7.5825					-0.225
7.58401					-0.228
7.5855					-0.229
7.587					-0.229
7.5885					-0.228
7.59					-0.222
7.5915					-0.222
7.593					-0.222
7.5945					-0.219
7.596					-0.217
7.5975					-0.214
7.599					-0.206
7.6005					-0.202
7.602					-0.201
7.6035					-0.196
7.605					-0.192
7.6065					-0.186
7.608					-0.179
7.6095					-0.171
7.611					-0.165
7.6125					-0.158
7.614					-0.156
7.6155					-0.15
7.617					-0.143
7.6185					-0.133
7.62					-0.129
7.6215					-0.124
7.623					-0.123
7.62449					-0.117
7.62599					-0.116
7.62749					-0.114
7.62899					-0.116
7.63049					-0.115
7.63199					-0.113
7.63349					-0.106
7.63499					-0.104
7.63649					-0.101
7.63799					-0.104
7.63949					-0.107
7.64098					-0.111
7.64248					-0.113
7.64398					-0.108
7.64548					-0.105
7.64698					-0.099
7.64848					-0.106
7.64998					-0.11
7.65148					-0.11
7.65298					-0.107
7.65448					-0.103
7.65598					-0.103
7.65748					-0.101
7.65898					-0.099
7.66048					-0.094
7.66198					-0.092
7.66348					-0.092
7.66498					-0.088
7.66648					-0.084
7.66798					-0.082
7.66948					-0.074
7.67098					-0.073
7.67248					-0.071
7.67398					-0.07
7.67548					-0.068
7.67698					-0.061
7.67848					-0.064
7.67998					-0.063
7.68148					-0.064
7.68297					-0.061
7.68448					-0.058
7.68597					-0.057
7.68747					-0.058
7.68897					-0.059
7.69047					-0.062
7.69197					-0.065
7.69347					-0.066
7.69497					-0.072
7.69647					-0.078
7.69797					-0.089
7.69947					-0.098
7.70097					-0.102
7.70247					-0.107
7.70397					-0.113
7.70547					-0.118
7.70697					-0.124
7.70847					-0.137
7.70997					-0.146
7.71147					-0.145
7.71297					-0.152
7.71447					-0.151
7.71597					-0.15
7.71747					-0.155
7.71897					-0.156
7.72047					-0.159
7.72197					-0.158
7.72347					-0.163
7.72497					-0.167
7.72647					-0.167
7.72797					-0.168
7.72947					-0.167
7.73096					-0.164
7.73246					-0.168
7.73396					-0.168
7.73546					-0.172
7.73696					-0.174
7.73846					-0.181
7.73996					-0.186
7.74146					-0.185
7.74296					-0.186
7.74446					-0.19
7.74596					-0.189
7.74746					-0.196
7.74896					-0.203
7.75046					-0.208
7.75196					-0.211
7.75346					-0.221
7.75495					-0.224
7.75645					-0.228
7.75795					-0.232
7.75945					-0.236
7.76095					-0.243
7.76245					-0.248
7.76395					-0.254
7.76545					-0.263
7.76695					-0.269
7.76845					-0.284
7.76995					-0.293
7.77145					-0.299
7.77295					-0.3
7.77445					-0.303
7.77595					-0.305
7.77745					-0.309
7.77895					-0.314
7.78045					-0.314
7.78195					-0.32
7.78345					-0.323
7.78495					-0.332
7.78645					-0.341
7.78795					-0.345
7.78944					-0.352
7.79094					-0.351
7.79244					-0.347
7.79394					-0.349
7.79544					-0.346
7.79694					-0.34
7.79844					-0.338
7.79994					-0.333
7.80144					-0.337
7.80294					-0.338
7.80444					-0.337
7.80594					-0.335
7.80744					-0.339
7.80894					-0.337
7.81044					-0.335
7.81194					-0.335
7.81344					-0.337
7.81494					-0.343
7.81644					-0.348
7.81794					-0.35
7.81944					-0.358
7.82094					-0.359
7.82244					-0.366
7.82394					-0.371
7.82544					-0.373
7.82694					-0.384
7.82844					-0.387
7.82994					-0.392
7.83143					-0.397
7.83293					-0.399
7.83443					-0.402
7.83593					-0.401
7.83743					-0.401
7.83893					-0.401
7.84043					-0.403
7.84193					-0.403
7.84343					-0.406
7.84493					-0.409
7.84643					-0.407
7.84793					-0.411
7.84943					-0.412
7.85093					-0.419
7.85243					-0.419
7.85393					-0.416
7.85543					-0.41
7.85693					-0.399
7.85843					-0.397
7.85993					-0.393
7.86143					-0.393
7.86293					-0.396
7.86443					-0.398
7.86593					-0.401
7.86743					-0.399
7.86893					-0.401
7.87043					-0.401
7.87193					-0.406
7.87343					-0.403
7.87492					-0.402
7.87642					-0.404
7.87792					-0.41
7.87942					-0.415
7.88092					-0.418
7.88242					-0.423
7.88392					-0.432
7.88542					-0.44
7.88691					-0.449
7.88842					-0.453
7.88991					-0.459
7.89141					-0.466
7.89291					-0.467
7.89441					-0.471
7.89591					-0.475
7.89741					-0.474
7.89891					-0.479
7.90041					-0.483
7.90191					-0.486
7.90341					-0.482
7.90491					-0.482
7.90641					-0.487
7.90792					-0.49
7.90941					-0.495
7.91091					-0.491
7.91241					-0.491
7.91391					-0.492
7.91541					-0.485
7.91691					-0.482
7.91841					-0.479
7.91991					-0.473
7.92141					-0.472
7.92291					-0.462
7.92441					-0.46
7.92591					-0.458
7.92741					-0.452
7.92891					-0.449
7.93041					-0.442
7.93191					-0.436
7.93341					-0.438
7.93491					-0.437
7.9364					-0.437
7.93791					-0.438
7.9394					-0.441
7.9409					-0.446
7.9424					-0.448
7.9439					-0.451
7.9454					-0.452
7.9469					-0.455
7.9484					-0.455
7.9499					-0.456
7.9514					-0.459
7.9529					-0.461
7.9544					-0.463
7.9559					-0.46
7.9574					-0.457
7.9589					-0.461
7.9604					-0.456
7.9619					-0.455
7.9634					-0.455
7.9649					-0.459
7.9664					-0.46
7.9679					-0.455
7.9694					-0.452
7.9709					-0.451
7.9724					-0.451
7.9739					-0.444
7.9754					-0.439
7.9769					-0.437
7.9784					-0.433
7.9799					-0.431
7.98139					-0.429
7.98289					-0.426
7.98439					-0.421
7.98589					-0.417
7.98739					-0.416
7.98889					-0.41
7.99039					-0.411
7.99189					-0.407
7.99339					-0.402
7.99489					-0.405
7.99639					-0.408
7.99789					-0.404
[truncated: 47,142 more rows]

## Sheet: Fig S4
AMC008	µg/mL	PG9	PGT145	PGT151	PGT122	2G12	VRC01	PG16	35022	14e	19b	F105	b12
	1	0.066	1.611	1.689	0.148	2.213	1.389	0.376	0.935	1.71	1.269	0.321	1.626
	0.333	0.07	1.544	1.709	0.091	2.27	0.973	0.249	0.724	1.104	0.524	0.093	1.55
	0.111	0.059	1.253	1.388	0.073	2	0.467	0.136	0.333	0.76	0.267	0.073	1.049
	0.037	0.066	0.741	0.862	0.065	1.428	0.214	0.096	0.168	0.414	0.139	0.065	0.596
	0.0123	0.066	0.385	0.421	0.065	0.766	0.12	0.074	0.105	0.205	0.093	0.066	0.281
	0.004	0.064	0.197	0.197	0.066	0.352	0.084	0.067	0.076	0.119	0.082	0.064	0.14
	0.00137	0.064	0.111	0.114	0.061	0.176	0.072	0.065	0.066	0.081	0.066	0.061	0.089
		0.067	0.06	0.062	0.074	0.058	0.086	0.061	0.063	0.06	0.061	0.063	0.061
AMC009	µg/mL	PG9	PGT145	PGT151	PGT122	2G12	VRC01	PG16	35022	14e	19b	F105	b12
	1	0.121	1.722	1.668	0.317	2.211	1.641	1.101	1.266	1.619	1.023	0.402	1.805
	0.333	0.09	1.739	1.744	0.148	2.258	1.144	0.824	0.997	0.308	0.111	0.085	1.464
	0.111	0.064	1.498	1.395	0.084	2.001	0.573	0.444	0.495	0.159	0.076	0.071	0.978
	0.037	0.064	1.022	0.959	0.083	1.533	0.262	0.223	0.24	0.087	0.062	0.064	0.514
	0.0123	0.061	0.506	0.472	0.067	0.916	0.132	0.123	0.131	0.076	0.064	0.063	0.246
	0.004	0.061	0.229	0.215	0.064	0.452	0.088	0.082	0.08	0.063	0.061	0.061	0.133
	0.00137	0.061	0.126	0.115	0.059	0.219	0.074	0.066	0.066	0.063	0.065	0.059	0.082
		0.055	0.055	0.056	0.056	0.061	0.06	0.057	0.059	0.057	0.055	0.057	0.058
AMC011	µg/mL	PG9	PGT145	PGT151	PGT122	2G12	VRC01	PG16	35022	14e	19b	F105	b12
	1	0.64	1.511	1.754	0.057	2.373	0.868	1.22	1.531	2.061	1.21	0.555	1.268
	0.333	0.338	1.529	1.712	0.068	2.317	0.425	0.995	1.315	0.854	0.202	0.117	0.67
	0.111	0.159	1.22	1.402	0.057	2.061	0.197	0.58	0.739	0.505	0.107	0.087	0.326
	0.037	0.102	0.904	0.881	0.062	1.453	0.11	0.294	0.359	0.235	0.073	0.065	0.159
	0.0123	0.073	0.46	0.407	0.059	0.795	0.077	0.145	0.175	0.127	0.068	0.065	0.101
	0.004	0.067	0.254	0.192	0.061	0.362	0.067	0.086	0.104	0.085	0.06	0.061	0.076
	0.00137	0.063	0.116	0.117	0.058	0.172	0.064	0.067	0.076	0.067	0.061	0.06	0.063
		0.056	0.056	0.059	0.064	0.057	0.057	0.055	0.057	0.057	0.058	0.058	0.06
AMC016	µg/mL	PG9	PGT145	PGT151	PGT122	2G12	VRC01	PG16	35022	14e	19b	F105	b12
	1	0.141	1.057	1.217	0.064	1.625	1.137	0.539	0.865	1.616	1.045	0.59	1.434
	0.333	0.101	1.014	1.326	0.063	1.68	0.886	0.498	0.665	0.948	0.271	0.221	1.27
	0.111	0.063	0.547	1.188	0.053	1.554	0.447	0.25	0.321	0.589	0.137	0.122	0.901
	0.037	0.06	0.291	0.849	0.059	1.208	0.202	0.138	0.162	0.291	0.079	0.082	0.519
	0.0123	0.058	0.17	0.433	0.057	0.708	0.107	0.093	0.109	0.155	0.086	0.066	0.273
	0.004	0.067	0.108	0.21	0.065	0.334	0.076	0.071	0.095	0.093	0.061	0.065	0.145
	0.00137	0.063	0.075	0.119	0.056	0.166	0.062	0.062	0.064	0.068	0.059	0.057	0.087
		0.058	0.057	0.057	0.058	0.056	0.056	0.056	0.053	0.058	0.055	0.056	0.057
TRO.11	µg/mL	PG9	PGT145	PGT151	PGT122	2G12	VRC01	PG16	35022	14e	19b	F105	b12
	1	0.142	1.402	0.357	0.057	2.217	0.932	0.704	1.192	1.94	1.013	0.063	0.068
	0.333	0.089	1.463	0.358	0.061	2.321	0.535	0.611	1.252	1.005	0.268	0.053	0.066
	0.111	0.066	1.087	0.304	0.055	2.096	0.231	0.33	0.683	0.624	0.134	0.059	0.067
	0.037	0.067	0.571	0.212	0.06	1.582	0.122	0.166	0.329	0.299	0.084	0.056	0.071
	0.0123	0.063	0.29	0.135	0.059	0.906	0.081	0.104	0.174	0.145	0.073	0.07	0.066
	0.004	0.058	0.141	0.083	0.061	0.423	0.068	0.077	0.103	0.094	0.067	0.062	0.064
	0.00137	0.06	0.088	0.071	0.057	0.193	0.059	0.064	0.072	0.075	0.067	0.06	0.089
		0.056	0.057	0.057	0.058	0.086	0.063	0.06	0.059	0.054	0.059	0.062	0.061

## Sheet: Fig S5
BG505 SOSIP	µg/mL	2G12		PGT151		VRC01		gl-VRC01		12A12		gl-12A12		gl-3BNC60		PG9		gl-PG9		Mock
	50							0.152	0.137			0.421	0.573	0.195	0.237			1.165	0.537	0.086	0.088
	16.6667							0.094	0.111			0.156	0.216	0.104	0.135			0.684	0.678	0.07	0.072
	5.55556							0.094	0.087			0.157	0.135	0.106	0.117			0.451	0.542	0.07	0.07
	1.85185							0.163	0.077			0.123	0.083	0.113	0.111			0.675	0.331	0.066	0.071
	0.617284							0.09	0.102			0.073	0.071	0.105	0.104			0.266	0.232	0.086	0.074
	0.205761							0.102	0.08			0.054	0.056	0.098	0.095			0.182	0.154	0.087	0.071
	0.068587							0.071	0.069			0.068	0.052	0.083	0.098			0.12	0.112	0.084	0.082
	5	1.884	2.62	0.876	1.098	2.26	2.215			2.389	2.432					1.956	2.208
	1.66667	2.363	2.389	0.821	0.815	2.232	2.204			2.186	2.306					1.448	2.005
	0.555556	2.179	2.237	0.643	0.75	2.193	2.225			2.183	2.115					1.064	2.064
	0.185185	1.924	1.884	0.773	0.845	2.054	2.083			2.031	2.007					0.617	1.711
	0.061728	1.599	1.606	0.632	0.771	1.885	1.872			1.875	1.715					0.444	1.106
	0.020576	1.044	1.207	0.507	0.488	1.688	1.742			1.188	1.222					0.268	1.226
	0.006859	0.656	0.847	0.487	0.548	1.605	1.4			0.834	0.785					0.261	0.804
		0.096	0.088	0.098	0.964	0.09	0.38	0.067	0.052	0.05	0.057	0.047	0.057	0.102	0.097	0.096	0.102	0.075	0.068	0.064	0.063
BG505 SOSIP GT1.1	µg/mL	2G12		PGT151		VRC01		gl-VRC01		12A12		gl-12A12		gl-3BNC60		PG9		gl-PG9		Mock
	50							2.365	2.575			2.551	2.628	0.456	0.327			1.015	0.907	0.12	0.078
	16.6667							2.247	2.255			2.411	2.533	0.196	0.124			0.755	0.855	0.077	0.072
	5.55556							2.213	2.327			1.983	2.095	0.224	0.12			0.705	0.706	0.136	0.101
	1.85185							2.268	1.962			1.27	1.34	0.124	0.117			0.712	0.54	0.119	0.09
	0.617284							1.236	1.464			0.947	0.854	0.118	0.102			0.431	0.403	0.093	0.074
	0.205761							1.262	1.242			0.687	0.654	0.104	0.148			0.372	0.247	0.124	0.098
	0.068587							0.413	0.484			0.38	0.331	0.09	0.099			0.196	0.178	0.103	0.097
	5	2.813	2.886	2.252	2.315	2.761	2.764			2.713	2.696					1.897	2.132
	1.66667	2.83	2.723	1.683	1.974	2.668	2.712			2.76	2.81					1.461	1.681
	0.555556	2.693	2.685	1.522	1.782	2.783	2.671			2.728	2.62					1.086	1.188
	0.185185	2.328	2.102	1.169	1.435	2.626	2.627			2.53	2.508					0.629	0.755
	0.061728	1.707	1.39	0.653	0.977	2.345	2.238			2.343	2.269					0.469	0.413
	0.020576	1.232	0.899	0.567	0.764	2.102	1.913			1.962	1.738					0.355	0.3
	0.006859	0.683	0.586	0.359	0.517	1.895	1.424			1.468	1.054					0.466	0.197
	0	0.088	0.095	0.081	0.081	0.085	0.103	0.072	0.072	0.069	0.07	0.08	0.062	0.092	0.093	0.136	0.099	0.101	0.073	0.064	0.069
AMC008 SOSIP	µg/mL	2G12		PGT151		VRC01		gl-VRC01		12A12		gl-12A12		gl-3BNC60		PG9		gl-PG9		Mock
	50							0.483	0.356			0.532	0.657	0.22	0.196			0.642	0.68	0.136	0.144
	16.6667							0.147	0.135			0.2	0.224	0.315	0.14			0.281	0.281	0.065	0.063
	5.55556							0.093	0.126			0.115	0.115	0.106	0.096			0.152	0.191	0.065	0.065
	1.85185							0.099	0.095			0.073	0.072	0.108	0.108			0.173	0.109	0.057	0.059
	0.617284							0.106	0.092			0.078	0.068	0.097	0.117			0.131	0.126	0.139	0.158
	0.205761							0.084	0.086			0.068	0.058	0.106	0.097			0.136	0.069	0.071	0.088
	0.068587							0.076	0.065			0.066	0.128	0.085	0.088			0.081	0.086	0.076	0.193
	5	3.011	3.5	2.569	2.572	2.975	2.856			2.866	3.107					0.738	0.815
	1.66667	3.131	3.159	2.249	2.182	2.967	2.885			2.899	2.802					0.358	0.316
	0.555556	3.181	3.133	2.181	2.082	2.964	2.745			2.888	2.788					0.21	0.211
	0.185185	3.044	3.335	2.065	2.246	2.89	2.773			2.603	2.651					0.164	0.146
	0.061728	2.992	2.966	1.936	2.24	2.633	2.538			2.168	2.201					0.159	0.101
	0.020576	3.017	2.87	1.944	1.851	2.366	2.353			1.617	1.395					0.147	0.114
	0.006859	2.411	2.449	1.039	1.491	1.909	1.817			0.774	0.83					0.12	0.09
	0	0.122	0.088	0.077	0.074	0.081	0.067	0.069	0.06	0.065	0.068	0.049	0.063	0.092	0.103	0.114	0.105	0.084	0.087	0.093	0.143
AMC009 SOSIP	µg/mL	2G12		PGT151		VRC01		gl-VRC01		12A12		gl-12A12		gl-3BNC60		PG9		gl-PG9		Mock
	50							0.338	0.532			0.771	0.825	0.251	0.305			1.013	0.643	0.165	0.15
	16.6667							0.218	0.201			0.281	0.35	0.136	0.12			0.341	0.305	0.067	0.089
	5.55556							0.122	0.128			0.13	0.137	0.109	0.125			0.181	0.157	0.073	0.082
	1.85185							0.119	0.079			0.083	0.085	0.133	0.116			0.179	0.146	0.111	0.096
	0.617284							0.098	0.085			0.108	0.077	0.114	0.107			0.134	0.121	0.116	0.158
	0.205761							0.085	0.102			0.106	0.065	0.113	0.12			0.108	0.062	0.127	0.106
	0.068587							0.08	0.075			0.156	0.067	0.108	0.104			0.133	0.108	0.088	0.1
	5	2.851	2.783	2.22	2.168	2.784	2.862			2.902	2.805					0.341	0.367
	1.66667	2.997	2.854	2.173	2.1	2.805	2.787			2.869	3.002					0.192	0.152
	0.555556	2.976	2.867	1.981	2.009	2.745	2.869			2.884	2.957					0.13	0.132
	0.185185	2.826	3.045	1.947	1.918	2.938	3.126			2.85	2.809					0.141	0.108
	0.061728	2.84	2.99	1.65	1.57	2.576	3.5			2.602	2.626					0.108	0.105
	0.020576	2.818	2.848	1.074	1.157	2.366	2.422			2.187	2.211					0.124	0.118
	0.006859	2.532	2.538	0.766	0.895	1.977	1.966			1.637	1.643					0.131	0.116
	0	0.078	0.096	0.069	0.073	0.084	0.075	0.073	0.065	0.064	0.066	0.057	0.065	0.132	0.118	0.116	0.117	0.142	0.295	0.132	0.144
AMC011 SOSIP	µg/mL	2G12		PGT151		VRC01		gl-VRC01		12A12		gl-12A12		gl-3BNC60		PG9		gl-PG9		Mock
	50							0.678	0.858			1.378	1.242	0.385	0.438			0.794	0.869	0.245	0.301
	16.6667							0.375	0.342			0.541	0.524	0.347	0.353			0.4	0.405	0.295	0.315
	5.55556							0.28	0.318			0.295	0.316	0.287	0.289			0.367	0.416	0.346	0.245
	1.85185							0.346	0.298			0.231	0.232	0.316	0.371			0.451	0.29	0.23	0.378
	0.617284							0.295	0.337			0.23	0.242	0.232	0.26			0.313	0.279	0.263	0.247
	0.205761							0.296	0.33			0.205	0.249	0.275	0.267			0.321	0.303	0.217	0.249
	0.068587							0.293	0.271			0.189	0.226	0.241	0.29			0.264	0.25	0.214	0.33
	5	3.014	3.272	2.2	2.433	3.056	2.859			3.084	3.255					0.962	0.682
	1.66667	2.975	3.13	1.917	2.224	2.801	2.836			2.717	2.571					0.774	0.442
	0.555556	2.774	2.849	1.865	2.279	2.709	2.812			2.594	2.222					0.569	0.42
	0.185185	2.484	2.803	1.988	2.375	2.423	2.354			2.044	1.838					0.341	0.322
	0.061728	2.019	2.571	1.878	2.23	1.957	2.049			1.421	1.197					0.356	0.379
	0.020576	1.531	2.272	1.908	1.816	1.674	1.819			0.92	0.759					0.383	0.503
	0.006859	0.881	1.589	1.288	1.631	1.465	1.605			0.642	0.564					0.668	0.46
	0	0.378	0.192	0.302	0.299	0.343	0.31	0.327	0.33	0.237	0.251	0.241	0.29	0.268	0.27	0.382	0.348	0.298	0.264	0.229	0.192
AMC016 SOSIP	µg/mL	2G12		PGT151		VRC01		gl-VRC01		12A12		gl-12A12		gl-3BNC60		PG9		gl-PG9		Mock
	50							0.253	0.407			0.599	0.681	0.192	0.155			0.604	0.185	0.083	0.07
	16.6667							0.128	0.222			0.23	0.289	0.104	0.104			0.232	0.209	0.069	0.063
	5.55556							0.134	0.182			0.145	0.172	0.087	0.102			0.124	0.15	0.068	0.073
	1.85185							0.152	0.124			0.164	0.16	0.134	0.109			0.121	0.109	0.066	0.063
	0.617284							0.115	0.122			0.216	0.104	0.086	0.1			0.104	0.102	0.077	0.073
	0.205761							0.112	0.138			0.206	0.144	0.092	0.089			0.086	0.075	0.065	0.068
	0.068587							0.107	0.119			0.17	0.119	0.078	0.086			0.086	0.074	0.078	0.056
	5	2.754	2.821	1.708	1.931	2.563	2.587			2.567	2.586					0.772	0.7
	1.66667	2.543	2.536	1.655	1.767	2.383	2.434			2.465	2.337					0.379	0.363
	0.555556	2.572	2.627	1.592	1.887	2.102	2.296			2.279	2.264					0.225	0.247
	0.185185	2.42	2.446	1.26	1.776	1.783	2.066			1.891	1.95					0.143	0.169
	0.061728	2.099	2.114	0.9	1.632	1.351	1.631			1.453	1.507					0.109	0.13
	0.020576	1.694	1.75	0.439	0.982	0.775	1.282			0.707	0.909					0.1	0.111
	0.006859	1.258	1.342	0.338	0.731	0.685	0.979			0.429	0.631					0.116	0.095
	0	0.11	0.106	0.112	0.11	0.115	0.118	0.096	0.175	0.13	0.139	0.158	0.108	0.089	0.074	0.083	0.072	0.069	0.062	0.061	0.061
TRO.11 SOSIP	µg/mL	2G12		PGT151		VRC01		gl-VRC01		12A12		gl-12A12		gl-3BNC60		PG9		gl-PG9		Mock
	50							0.24	0.195			0.612	0.583	0.124	0.127			0.606	0.486	0.064	0.055
	16.6667							0.115	0.091			0.476	0.191	0.136	0.087			0.175	0.29	0.083	0.072
	5.55556							0.082	0.087			0.15	0.118	0.111	0.135			0.154	0.146	0.059	0.058
	1.85185							0.203	0.08			0.093	0.071	0.093	0.087			0.156	0.103	0.051	0.054
	0.617284							0.102	0.078			0.081	0.064	0.09	0.092			0.104	0.094	0.074	0.071
	0.205761							0.09	0.059			0.061	0.063	0.088	0.083			0.076	0.065	0.059	0.09
	0.068587							0.099	0.085			0.075	0.057	0.075	0.09			0.069	0.109	0.069	0.058
	5	2.789	2.812	0.438	0.579	2.426	2.553			2.603	2.661					0.573	1.008
	1.66667	2.758	2.728	0.468	0.431	2.403	2.523			2.566	2.591					0.294	0.292
	0.555556	2.78	2.731	0.305	0.305	1.913	2.168			2.427	2.383					0.228	0.22
	0.185185	2.405	2.476	0.234	0.345	1.277	1.665			2.022	2.134					0.146	0.122
	0.061728	2.311	2.422	0.144	0.215	0.782	1.287			1.792	1.678					0.118	0.1
	0.020576	1.963	2.17	0.123	0.143	0.447	1.041			1.268	1.162					0.106	0.101
	0.006859	1.762	1.811	0.097	0.117	0.335	0.652			0.778	0.806					0.098	0.084
	0	0.077	0.18	0.164	0.339	0.078	0.28	0.084	0.068	0.069	0.061	0.05	0.047	0.075	0.11	0.106	0.154	0.108	0.055	0.063	0.165

## Sheet: Fig S10
AMC008	2G12		NP	I53-50A	Soluble	PGT145		NP	I53-50A	Soluble	VRC01		NP	I53-50A	Soluble	F105		NP	I53-50A	Soluble	AMC009	2G12		NP	I53-50A	Soluble	PGT145		NP	I53-50A	Soluble	VRC01		NP	I53-50A	Soluble	F105		NP	I53-50A	Soluble	AMC011	2G12		NP	I53-50A	Soluble	PGT145
		0	0.00016032	-0.00033595	0.00235345		0	-0.00012416	0.00158	-0.001		0	1.602e-05	-0.00025	0.000167		0	-0.00088384	-3e-05	0.00036				NP	I53-50A	Soluble			NP	I53-50A	Soluble			NP	I53-50A	Soluble			NP	I53-50A	Soluble			0	-0.0012671	-0.00111832	-0.0004121		0
		0.2	0.00190287	0.00114316	0.00712194		0.2	0.00308711	0.00211	-0.00042		0.2	0.00011918	0.000365	-0.00011		0.2	-0.0006782	0.000391	0.000387			0	-0.00010357	-0.00067515	-0.0010914		0	-0.00013	-0.00012	0.000122		0	0.00066	0.00101	-0.00069		0	-0.00034	0.000769	-0.00027			0.2	0.00197202	0.00496138	0.00337971		0.2
		0.4	0.00441061	0.00272162	0.0123536		0.4	0.0069798	0.002898	0.00063		0.4	0.00022787	0.000955	-4.6e-05		0.4	-0.00030509	0.000721	0.000391			0.2	0.00311706	0.00266913	0.00292684		0.2	0.001426	0.000789	-0.00013		0.2	0.001069	0.001409	-0.00023		0.2	-0.00011	0.000863	-0.00067			0.4	0.00600117	0.012077	0.00798479		0.4
		0.6	0.00707471	0.00450714	0.0187104		0.6	0.011727	0.003643	0.001595		0.6	0.00022511	0.001197	-0.00014		0.6	-0.00027142	0.00117	0.000224			0.4	0.00662824	0.00673152	0.00791562		0.4	0.003452	0.00164	-0.00013		0.4	0.00171	0.001792	0.000408		0.4	0.000162	0.000852	-0.00082			0.6	0.0107339	0.0200706	0.0130553		0.6
		0.8	0.0101037	0.00666715	0.0256252		0.8	0.0166861	0.004633	0.002813		0.8	0.00041733	0.00144	0.000267		0.8	-0.00015168	0.001516	0.000383			0.6	0.0110961	0.0112131	0.0134715		0.6	0.005623	0.002629	-2.3e-05		0.6	0.002389	0.001981	0.000971		0.6	0.000549	0.000951	-0.00083			0.8	0.0161058	0.0293473	0.0191727		0.8
		1	0.0135411	0.00934479	0.0333578		1	0.0222444	0.005782	0.004077		1	0.000802	0.001821	0.000433		1	-0.00011412	0.00208	0.000364			0.8	0.0163472	0.0162584	0.0192959		0.8	0.00829	0.003417	5.32e-05		0.8	0.002946	0.002214	0.001604		0.8	0.000873	0.001008	-0.00118			1	0.0218774	0.0392501	0.0253073		1
		1.2	0.0173192	0.011793	0.0414522		1.2	0.0280025	0.007224	0.005281		1.2	0.00130594	0.002245	0.000987		1.2	0.00026628	0.002231	0.000757			1	0.0221365	0.0219077	0.0257339		1	0.011092	0.004522	0.000131		1	0.003382	0.002748	0.002152		1	0.000864	0.000791	-0.00123			1.2	0.0280477	0.0498547	0.0318249		1.2
		1.4	0.0215293	0.0143791	0.0498043		1.4	0.0343234	0.008555	0.00698		1.4	0.00156278	0.002595	0.001605		1.4	0.00041995	0.002143	0.000699			1.2	0.0287217	0.028378	0.0327394		1.2	0.014403	0.005745	0.000453		1.2	0.003939	0.003152	0.002794		1.2	0.000974	0.000624	-0.00131			1.4	0.0348186	0.0606136	0.0384653		1.4
		1.6	0.0259223	0.0174578	0.0579974		1.6	0.0406548	0.010256	0.008173		1.6	0.00207073	0.002572	0.002116		1.6	0.00021472	0.002121	0.000468			1.4	0.035644	0.0350635	0.0397266		1.4	0.017696	0.007034	0.000719		1.4	0.004632	0.003351	0.003251		1.4	0.001076	0.000599	-0.00145			1.6	0.0416738	0.0717389	0.0455022		1.6
		1.8	0.0305847	0.0204521	0.0661819		1.8	0.0467787	0.012034	0.00953		1.8	0.00288041	0.002441	0.002678		1.8	0.0003065	0.002104	0.000437			1.6	0.0429412	0.0423582	0.0468515		1.6	0.02145	0.008271	0.000946		1.6	0.004917	0.003976	0.003932		1.6	0.001305	0.000498	-0.00123			1.8	0.0487487	0.08292	0.0525798		1.8
		2	0.0354112	0.0231687	0.0738758		2	0.0525889	0.013725	0.010924		2	0.00324989	0.002291	0.003134		2	1.482e-05	0.002173	0.000494			1.8	0.0503112	0.0496126	0.053908		1.8	0.024979	0.009467	0.001099		1.8	0.005389	0.004355	0.004356		1.8	0.001184	0.000337	-0.0012			2	0.0557447	0.0935132	0.0594335		2
		2.2	0.0403724	0.0259859	0.0812558		2.2	0.0583132	0.015316	0.012098		2.2	0.00405738	0.002248	0.003576		2.2	-0.00027208	0.001845	0.000438			2	0.0579437	0.0565909	0.0606998		2	0.028765	0.010609	0.001471		2	0.005857	0.004619	0.004665		2	0.00114	0.000257	-0.00111			2.2	0.0624995	0.103148	0.0657541		2.2
		2.4	0.0452241	0.0289815	0.0885609		2.4	0.0640719	0.017373	0.012985		2.4	0.00507501	0.002519	0.003982		2.4	-0.00030533	0.001318	0.000251			2.2	0.0649864	0.063474	0.0670644		2.2	0.032466	0.011621	0.001834		2.2	0.00614	0.004627	0.004556		2.2	0.000988	7.05e-05	-0.00106			2.4	0.0695316	0.112587	0.0719158		2.4
		2.6	0.0501337	0.031866	0.0957969		2.6	0.0699405	0.019176	0.014042		2.6	0.00579306	0.002556	0.004377		2.6	-0.0002845	0.000848	0.000395			2.4	0.072057	0.0699753	0.0732794		2.4	0.035781	0.012916	0.002108		2.4	0.006431	0.004789	0.004783		2.4	0.000534	-0.00016	-0.00104			2.6	0.0764168	0.121727	0.0778963		2.6
		2.8	0.0547853	0.0343888	0.102352		2.8	0.0761629	0.020497	0.015039		2.8	0.00625657	0.002817	0.004739		2.8	-0.00028847	0.000565	0.000168			2.6	0.0792245	0.0765265	0.0793835		2.6	0.039406	0.014296	0.002396		2.6	0.006662	0.005226	0.004727		2.6	0.000481	-0.0004	-0.00133			2.8	0.0833347	0.130645	0.0836293		2.8
		3	0.0598152	0.0372235	0.109031		3	0.081958	0.022186	0.016491		3	0.00698688	0.003124	0.004953		3	-0.0003953	-6.1e-06	0.00024			2.8	0.0863028	0.0831188	0.0853003		2.8	0.042863	0.015596	0.002688		2.8	0.007382	0.005622	0.004945		2.8	0.000383	-0.00029	-0.00129			3	0.0899959	0.139622	0.08988		3
		3.2	0.0647589	0.0398327	0.115659		3.2	0.0881595	0.024134	0.017596		3.2	0.00777887	0.00329	0.00486		3.2	-0.00057456	-0.00025	-0.00016			3	0.0933315	0.0894233	0.0911782		3	0.046073	0.016502	0.002678		3	0.007565	0.005815	0.005475		3	0.000146	-0.00014	-0.00107			3.2	0.0964342	0.147986	0.0957243		3.2
		3.4	0.0695837	0.0422408	0.122193		3.4	0.0940233	0.0255	0.018745		3.4	0.0084737	0.003611	0.005038		3.4	-0.00042436	-0.00053	-0.00033			3.2	0.100506	0.0954127	0.0970392		3.2	0.049668	0.017423	0.002952		3.2	0.007959	0.006512	0.005491		3.2	0.000313	7.28e-05	-0.0012			3.4	0.103242	0.156175	0.101451		3.4
		3.6	0.0746374	0.0452063	0.128343		3.6	0.0999342	0.027419	0.02014		3.6	0.00938226	0.003986	0.005562		3.6	-0.00037034	-0.00091	-0.0002			3.4	0.107678	0.101436	0.102386		3.4	0.053245	0.019016	0.003047		3.4	0.008212	0.00657	0.005668		3.4	0.000469	0.000273	-0.00119			3.6	0.109726	0.163883	0.107099		3.6
		3.8	0.0793459	0.0480196	0.134423		3.8	0.105601	0.029086	0.021054		3.8	0.0103317	0.004428	0.00568		3.8	-0.00029912	-0.00138	-0.00025			3.6	0.114903	0.107447	0.107702		3.6	0.056821	0.020061	0.003458		3.6	0.008818	0.006839	0.00598		3.6	0.000492	0.000641	-0.00143			3.8	0.116234	0.171466	0.112676		3.8
		4	0.0841121	0.0508723	0.140637		4	0.111501	0.030322	0.022159		4	0.0110073	0.004845	0.006044		4	-0.00015671	-0.00118	-0.0002			3.8	0.122043	0.113582	0.113298		3.8	0.06066	0.021181	0.00399		3.8	0.009468	0.00737	0.006526		3.8	0.000844	0.000801	-0.00174			4	0.122788	0.179147	0.118143		4
		4.2	0.0888328	0.0537658	0.146625		4.2	0.117346	0.031734	0.023312		4.2	0.0116771	0.005513	0.006151		4.2	0.00011873	-0.0011	-2.8e-05			4	0.129475	0.119576	0.118653		4	0.064643	0.022338	0.004238		4	0.01	0.007944	0.006924		4	0.001111	0.000848	-0.00193			4.2	0.129216	0.186639	0.123707		4.2
		4.4	0.0935432	0.0560292	0.15232		4.4	0.123143	0.033227	0.024844		4.4	0.0123073	0.005773	0.006836		4.4	0.00037989	-0.00123	6.72e-05			4.2	0.136579	0.125351	0.124138		4.2	0.068647	0.023673	0.004504		4.2	0.010377	0.008624	0.007157		4.2	0.001041	0.000798	-0.00186			4.4	0.135789	0.193956	0.129426		4.4
		4.6	0.0982792	0.0584778	0.158312		4.6	0.129249	0.034465	0.025917		4.6	0.0127205	0.006148	0.007321		4.6	0.00013525	-0.00103	0.000279			4.4	0.143767	0.130861	0.129532		4.4	0.072268	0.024482	0.00514		4.4	0.011191	0.009036	0.007867		4.4	0.001024	0.000858	-0.00161			4.6	0.142302	0.200885	0.134992		4.6
		4.8	0.103535	0.0612142	0.163854		4.8	0.135009	0.035896	0.027166		4.8	0.0136782	0.006637	0.008037		4.8	0.00026756	-0.00073	0.000755			4.6	0.15121	0.136243	0.134528		4.6	0.075831	0.025146	0.005668		4.6	0.011609	0.009385	0.008073		4.6	0.000965	0.001089	-0.00148			4.8	0.14863	0.207671	0.140216		4.8
		5	0.108218	0.0634737	0.169837		5	0.141059	0.037341	0.028239		5	0.0143745	0.007313	0.008392		5	0.00034742	-0.00023	0.000857			4.8	0.158635	0.141343	0.139069		4.8	0.079542	0.025862	0.006406		4.8	0.01199	0.010056	0.008682		4.8	0.000761	0.001432	-0.00152			5	0.155086	0.214232	0.144868		5
		5.2	0.112204	0.065465	0.175157		5.2	0.14701	0.038795	0.029389		5.2	0.0148082	0.007945	0.008872		5.2	0.00069277	-0.00017	0.001229			5	0.165858	0.146642	0.144014		5	0.083104	0.02716	0.007132		5	0.012164	0.010971	0.00903		5	0.000578	0.001496	-0.00105			5.2	0.161728	0.220901	0.14973		5.2
		5.4	0.116831	0.0676713	0.180574		5.4	0.152797	0.040214	0.03092		5.4	0.0148756	0.008327	0.009272		5.4	0.000575	-0.00012	0.001055			5.2	0.173406	0.151754	0.149008		5.2	0.086892	0.028167	0.007978		5.2	0.012684	0.011554	0.009586		5.2	0.00084	0.001653	-0.00096			5.4	0.168261	0.227309	0.15438		5.4
		5.6	0.121267	0.0702661	0.185591		5.6	0.158499	0.041792	0.03202		5.6	0.0152167	0.00814	0.009623		5.6	0.00045509	0.000423	0.001012			5.4	0.180686	0.156724	0.153635		5.4	0.090402	0.029168	0.008689		5.4	0.013386	0.01207	0.009871		5.4	0.001128	0.001996	-0.00075			5.6	0.174492	0.233813	0.159561		5.6
		5.8	0.126002	0.0721959	0.191036		5.8	0.163835	0.043138	0.033431		5.8	0.0152899	0.008459	0.0101		5.8	0.00057036	0.000841	0.001081			5.6	0.188073	0.16206	0.158351		5.6	0.094221	0.030092	0.009097		5.6	0.013728	0.012898	0.010535		5.6	0.001253	0.001813	-0.00019			5.8	0.181058	0.240062	0.164138		5.8
		6	0.131069	0.0741659	0.196024		6	0.169716	0.04447	0.034696		6	0.0153504	0.009037	0.01028		6	0.00012765	0.00092	0.001187			5.8	0.195267	0.166924	0.163069		5.8	0.097582	0.031158	0.009177		5.8	0.014647	0.013176	0.010812		5.8	0.001111	0.001703	-5e-05			6	0.187808	0.246037	0.168546		6
		6.2	0.135966	0.0767685	0.201276		6.2	0.175664	0.045962	0.035522		6.2	0.0159641	0.009661	0.010402		6.2	0.00022167	0.000896	0.001041			6	0.202009	0.171548	0.167732		6	0.101303	0.031997	0.009601		6	0.01541	0.01357	0.011132		6	0.001379	0.001385	4.3e-05			6.2	0.194471	0.251765	0.172767		6.2
		6.4	0.140626	0.079404	0.205971		6.4	0.181079	0.047358	0.036422		6.4	0.016692	0.010114	0.010907		6.4	-1.246e-05	0.00118	0.000925			6.2	0.208409	0.176548	0.172458		6.2	0.105014	0.032934	0.010078		6.2	0.01623	0.013765	0.011401		6.2	0.001667	0.001126	-4.7e-05			6.4	0.200824	0.257546	0.176849		6.4
		6.6	0.145312	0.081499	0.210606		6.6	0.186715	0.04892	0.037828		6.6	0.0168629	0.01039	0.011283		6.6	-0.0001765	0.001443	0.001186			6.4	0.215029	0.181167	0.176738		6.4	0.108667	0.033768	0.010486		6.4	0.017005	0.014262	0.012017		6.4	0.001576	0.001101	-7.4e-05			6.6	0.207366	0.263259	0.180941		6.6
		6.8	0.149932	0.0837031	0.215123		6.8	0.192813	0.050143	0.038888		6.8	0.0169631	0.010171	0.011625		6.8	-0.00043569	0.001587	0.001135			6.6	0.221486	0.185777	0.181008		6.6	0.112492	0.035043	0.010667		6.6	0.017771	0.014585	0.012207		6.6	0.001662	0.001168	-0.00027			6.8	0.213532	0.268755	0.185342		6.8
		7	0.154698	0.0862854	0.219663		7	0.198013	0.051939	0.039796		7	0.0175036	0.010178	0.012082		7	-0.00028171	0.001774	0.001112			6.8	0.228197	0.190344	0.18512		6.8	0.116121	0.036059	0.010834		6.8	0.018552	0.015129	0.012631		6.8	0.001417	0.001557	9.06e-05			7	0.219821	0.274225	0.189628		7
		7.2	0.159137	0.0884161	0.223918		7.2	0.203722	0.053534	0.040893		7.2	0.0179892	0.010344	0.012683		7.2	-4.304e-05	0.001783	0.00105			7	0.234912	0.195008	0.189261		7	0.120115	0.036985	0.01126		7	0.019095	0.015352	0.012506		7	0.001221	0.001486	0.000232			7.2	0.225662	0.279286	0.193597		7.2
		7.4	0.163562	0.0910445	0.228106		7.4	0.208861	0.054864	0.04205		7.4	0.0186888	0.010767	0.013715		7.4	0.00045944	0.001681	0.001163			7.2	0.241612	0.199194	0.193112		7.2	0.123718	0.038264	0.011613		7.2	0.019829	0.016074	0.01261		7.2	0.001565	0.001361	-9.6e-05			7.4	0.232046	0.284408	0.197791		7.4
		7.6	0.167964	0.0936568	0.232035		7.6	0.213846	0.056138	0.042802		7.6	0.0189829	0.01126	0.014347		7.6	0.00044888	0.00142	0.000985			7.4	0.248026	0.203842	0.197127		7.4	0.127534	0.039672	0.011957		7.4	0.020487	0.016508	0.012335		7.4	0.001909	0.001292	-0.00035			7.6	0.23804	0.28917	0.201631		7.6
		7.8	0.172351	0.0958841	0.236114		7.8	0.219087	0.057079	0.043674		7.8	0.0192761	0.011846	0.014694		7.8	0.00038339	0.001144	0.001057			7.6	0.254714	0.208395	0.201458		7.6	0.131472	0.040821	0.012467		7.6	0.021475	0.01689	0.012419		7.6	0.002114	0.001332	-0.00077			7.8	0.244185	0.294124	0.205326		7.8
		8	0.176619	0.098337	0.240126		8	0.224561	0.057956	0.045049		8	0.0199377	0.012169	0.015557		8	0.00030842	0.001268	0.000835			7.8	0.261311	0.212841	0.205825		7.8	0.134847	0.042053	0.012868		7.8	0.021849	0.017129	0.012774		7.8	0.002333	0.001059	-0.00122			8	0.25042	0.298932	0.208925		8
		8.2	0.180883	0.100713	0.244163		8.2	0.229977	0.059384	0.046143		8.2	0.0206763	0.012692	0.016179		8.2	0.00042998	0.001333	0.001073			8	0.267835	0.21757	0.20968		8	0.138668	0.043254	0.013127		8	0.022092	0.017418	0.01292		8	0.002206	0.000629	-0.00122			8.2	0.256774	0.303613	0.212637		8.2
		8.4	0.185768	0.103075	0.247874		8.4	0.23542	0.060843	0.047014		8.4	0.0213857	0.013416	0.017291		8.4	0.00045468	0.00105	0.001263			8.2	0.274551	0.221785	0.213371		8.2	0.142505	0.044466	0.013709		8.2	0.022538	0.017925	0.013362		8.2	0.001794	0.000395	-0.00143			8.4	0.263058	0.30811	0.216747		8.4
		8.6	0.190519	0.105582	0.251713		8.6	0.241147	0.062309	0.047938		8.6	0.022156	0.014018	0.018043		8.6	0.00045583	0.001297	0.001228			8.4	0.281206	0.22591	0.216915		8.4	0.145729	0.045629	0.014433		8.4	0.023251	0.01811	0.013672		8.4	0.001684	0.000322	-0.00124			8.6	0.269234	0.311993	0.220211		8.6
		8.8	0.194964	0.108265	0.25512		8.8	0.246963	0.063782	0.048971		8.8	0.0233424	0.014486	0.018599		8.8	0.00020708	0.001446	0.001497			8.6	0.287648	0.230016	0.220344		8.6	0.149176	0.046934	0.014982		8.6	0.023728	0.01834	0.013656		8.6	0.001845	0.000434	-0.00126			8.8	0.275388	0.316183	0.223373		8.8
		9	0.198783	0.110435	0.258974		9	0.252832	0.065472	0.05018		9	0.024054	0.01476	0.018799		9	0.00015655	0.001542	0.001588			8.8	0.294297	0.233747	0.223872		8.8	0.15236	0.048691	0.015645		8.8	0.024115	0.018869	0.014141		8.8	0.001752	0.000349	-0.00135			9	0.281704	0.320603	0.227026		9
		9.2	0.20281	0.112588	0.262078		9.2	0.25845	0.066955	0.051562		9.2	0.0250405	0.014957	0.019076		9.2	0.00018706	0.001548	0.001592			9	0.301099	0.23787	0.227381		9	0.155761	0.05017	0.016229		9	0.024485	0.019441	0.014106		9	0.001906	0.000292	-0.00138			9.2	0.287564	0.324548	0.230409		9.2
		9.4	0.20775	0.114706	0.265379		9.4	0.264194	0.068333	0.052952		9.4	0.0257544	0.014867	0.019632		9.4	9.37e-05	0.001084	0.001774			9.2	0.30813	0.241679	0.230616		9.2	0.15902	0.051504	0.016833		9.2	0.02521	0.01991	0.014345		9.2	0.002177	0.000103	-0.00154			9.4	0.293249	0.32882	0.233772		9.4
		9.6	0.212156	0.11699	0.268658		9.6	0.27031	0.069455	0.05432		9.6	0.0265217	0.014812	0.019816		9.6	-0.00020762	0.001408	0.002202			9.4	0.315157	0.245698	0.233594		9.4	0.161948	0.052892	0.017361		9.4	0.025734	0.020021	0.014443		9.4	0.002251	0.000274	-0.00136			9.6	0.299372	0.332883	0.237099		9.6
		9.8	0.216927	0.119017	0.271826		9.8	0.275738	0.070799	0.055452		9.8	0.027475	0.01499	0.020271		9.8	-0.00033961	0.001335	0.002213			9.6	0.321485	0.249634	0.236675		9.6	0.165116	0.053739	0.017243		9.6	0.026242	0.02035	0.014949		9.6	0.002184	-0.0002	-0.00104			9.8	0.305734	0.336971	0.239864		9.8
		10	0.221984	0.12132	0.274583		10	0.281473	0.072233	0.056723		10	0.0285079	0.014966	0.020286		10	-0.00035043	0.001213	0.002285			9.8	0.327922	0.253467	0.23992		9.8	0.168422	0.054735	0.017204		9.8	0.027193	0.02062	0.015476		9.8	0.002296	-0.00039	-0.00092			10	0.312358	0.340731	0.242993		10
		10.2	0.226625	0.123943	0.277835		10.2	0.287146	0.073352	0.05803		10.2	0.0291689	0.015055	0.020092		10.2	0.00015322	0.001501	0.002355			10	0.334261	0.257064	0.243077		10	0.171635	0.055721	0.017775		10	0.027763	0.020961	0.015967		10	0.002241	-0.00064	-0.00059			10.2	0.318171	0.344659	0.24599		10.2
		10.4	0.231003	0.126204	0.280726		10.4	0.292515	0.074552	0.059497		10.4	0.0300211	0.015071	0.020276		10.4	0.00029483	0.001486	0.002442			10.2	0.341042	0.260889	0.246039		10.2	0.174968	0.056921	0.018272		10.2	0.028632	0.021359	0.016363		10.2	0.002067	-0.00025	-0.0003			10.4	0.324124	0.348616	0.249347		10.4
		10.6	0.235785	0.128559	0.283914		10.6	0.298081	0.0758	0.060768		10.6	0.0302224	0.015043	0.020558		10.6	0.00039966	0.00148	0.002511			10.4	0.347439	0.264539	0.248597		10.4	0.178323	0.057682	0.018241		10.4	0.029093	0.021662	0.016451		10.4	0.00197	4.39e-05	-0.00039			10.6	0.330502	0.352391	0.252414		10.6
		10.8	0.240144	0.130835	0.286802		10.8	0.303595	0.07688	0.061695		10.8	0.0308087	0.015057	0.020963		10.8	0.0006177	0.001783	0.002477			10.6	0.353835	0.267778	0.251606		10.6	0.18178	0.058875	0.018679		10.6	0.029707	0.021922	0.016755		10.6	0.001728	0.00022	-0.00029			10.8	0.336029	0.355969	0.255547		10.8
		11	0.244324	0.133013	0.289619		11	0.308741	0.078069	0.062901		11	0.0314817	0.01532	0.021504		11	0.00082506	0.001875	0.002166			10.8	0.360416	0.271238	0.254453		10.8	0.185395	0.05978	0.019117		10.8	0.029925	0.022721	0.017		10.8	0.001575	0.000872	6.08e-05			11	0.34206	0.359583	0.258844		11
		11.2	0.248304	0.134999	0.292405		11.2	0.314331	0.079299	0.064101		11.2	0.0319349	0.015484	0.021842		11.2	0.00102347	0.001695	0.001907			11	0.366489	0.274782	0.257102		11	0.188648	0.060324	0.019465		11	0.030643	0.023035	0.016974		11	0.001483	0.001253	-3.3e-05			11.2	0.34768	0.362775	0.261877		11.2
		11.4	0.252327	0.137301	0.2951		11.4	0.31931	0.080577	0.06505		11.4	0.0323785	0.01586	0.022335		11.4	0.00114517	0.001659	0.001725			11.2	0.372398	0.278274	0.260056		11.2	0.191797	0.060951	0.019713		11.2	0.031191	0.023794	0.017181		11.2	0.001695	0.001529	-0.00046			11.4	0.353828	0.366144	0.265019		11.4
		11.6	0.256577	0.139465	0.298095		11.6	0.324262	0.081826	0.066308		11.6	0.0326036	0.016148	0.022518		11.6	0.00123685	0.001327	0.001164			11.4	0.378286	0.281803	0.263174		11.4	0.195331	0.061951	0.020058		11.4	0.031839	0.024211	0.017342		11.4	0.001719	0.001821	-0.0004			11.6	0.360014	0.369641	0.267889		11.6
		11.8	0.260948	0.141402	0.300998		11.8	0.329565	0.082887	0.067582		11.8	0.0335118	0.016696	0.023175		11.8	0.00127457	0.001368	0.001			11.6	0.384275	0.285188	0.266267		11.6	0.198609	0.062462	0.020403		11.6	0.031919	0.024532	0.017844		11.6	0.00156	0.002115	-0.00042			11.8	0.366107	0.372905	0.270997		11.8
		12	0.265375	0.143424	0.303854		12	0.33499	0.084257	0.068761		12	0.0342945	0.016828	0.02429		12	0.00138703	0.001386	0.000732			11.8	0.390232	0.28837	0.26905		11.8	0.201888	0.062984	0.020928		11.8	0.032189	0.024667	0.018537		11.8	0.001597	0.002079	-0.00037			12	0.372122	0.375971	0.273474		12
		12.2	0.269736	0.145657	0.306725		12.2	0.340103	0.085698	0.069513		12.2	0.0348301	0.017475	0.025017		12.2	0.00155785	0.001642	0.001152			12	0.395792	0.291341	0.271509		12	0.206054	0.063557	0.021602		12	0.032602	0.025055	0.019097		12	0.001466	0.001873	-0.00034			12.2	0.377941	0.378962	0.276165		12.2
		12.4	0.273944	0.147619	0.30909		12.4	0.345187	0.086984	0.070544		12.4	0.035193	0.018055	0.025802		12.4	0.00162322	0.001814	0.0013			12.2	0.401796	0.294268	0.274285		12.2	0.209914	0.064691	0.022148		12.2	0.033417	0.025578	0.019695		12.2	0.001593	0.001955	-0.00018			12.4	0.383776	0.381977	0.278863		12.4
		12.6	0.277687	0.14959	0.311802		12.6	0.350386	0.088935	0.071641		12.6	0.0355253	0.018321	0.026514		12.6	0.00159163	0.002261	0.001578			12.4	0.407888	0.297332	0.277093		12.4	0.213494	0.065676	0.022403		12.4	0.034244	0.02598	0.020131		12.4	0.002003	0.001949	0.000291			12.6	0.389335	0.384883	0.281043		12.6
		12.8	0.28178	0.151873	0.314064		12.8	0.35569	0.090415	0.0728		12.8	0.0360224	0.018336	0.027346		12.8	0.0011513	0.002471	0.002213			12.6	0.414034	0.300421	0.279815		12.6	0.217027	0.066545	0.022903		12.6	0.035176	0.026279	0.020414		12.6	0.002169	0.001934	0.000431			12.8	0.394998	0.388046	0.283606		12.8
		13	0.286331	0.153582	0.316959		13	0.361097	0.091811	0.073755		13	0.0366384	0.018018	0.027672		13	0.00123684	0.002625	0.002186			12.8	0.420349	0.303762	0.282321		12.8	0.220426	0.067826	0.023211		12.8	0.035835	0.026826	0.020896		12.8	0.002099	0.001817	0.000427			13	0.400571	0.391015	0.285768		13
		13.2	0.290402	0.155165	0.319035		13.2	0.366179	0.093133	0.074453		13.2	0.037257	0.018135	0.028401		13.2	0.00106169	0.002392	0.002604			13	0.426772	0.306978	0.28458		13	0.223877	0.0689	0.023699		13	0.036591	0.027439	0.021061		13	0.00239	0.00204	0.00062			13.2	0.406034	0.393544	0.287812		13.2
		13.4	0.29454	0.157067	0.321411		13.4	0.371452	0.094336	0.075364		13.4	0.0374609	0.018291	0.028912		13.4	0.00114009	0.002211	0.003102			13.2	0.432894	0.30989	0.286713		13.2	0.227176	0.06998	0.024214		13.2	0.037362	0.027766	0.021329		13.2	0.002515	0.001907	0.000896			13.4	0.412118	0.396845	0.28996		13.4
		13.6	0.298564	0.159148	0.323787		13.6	0.376568	0.095853	0.076215		13.6	0.0378983	0.018615	0.02904		13.6	0.0010572	0.00238	0.003398			13.4	0.43893	0.312587	0.289283		13.4	0.230314	0.070912	0.024744		13.4	0.037969	0.0279	0.021908		13.4	0.002606	0.002169	0.00103			13.6	0.418096	0.399273	0.292136		13.6
		13.8	0.303062	0.161045	0.325512		13.8	0.381429	0.097213	0.077179		13.8	0.0384095	0.018396	0.029696		13.8	0.00119787	0.00226	0.00324			13.6	0.444683	0.315422	0.2917		13.6	0.234055	0.071765	0.02469		13.6	0.039131	0.028654	0.022474		13.6	0.002795	0.001827	0.000937			13.8	0.424281	0.401983	0.294493		13.8
		14	0.307741	0.162935	0.327653		14	0.386523	0.098658	0.078372		14	0.038747	0.018668	0.02989		14	0.00158034	0.002392	0.003667			13.8	0.451078	0.318561	0.294584		13.8	0.237737	0.073204	0.024989		13.8	0.040338	0.029099	0.023069		13.8	0.003023	0.001921	0.001186			14	0.430148	0.404437	0.296904		14
		14.2	0.311803	0.165406	0.329883		14.2	0.391629	0.099734	0.079689		14.2	0.0391752	0.018888	0.029818		14.2	0.00187628	0.002416	0.004025			14	0.457337	0.321053	0.29702		14	0.240942	0.074818	0.025465		14	0.04109	0.029678	0.023278		14	0.002891	0.001873	0.001605			14.2	0.43549	0.407272	0.299147		14.2
		14.4	0.315924	0.16721	0.331635		14.4	0.396532	0.101283	0.080576		14.4	0.0396567	0.019195	0.030167		14.4	0.00194981	0.002189	0.003835			14.2	0.463626	0.323645	0.299122		14.2	0.244025	0.076102	0.025741		14.2	0.041882	0.030101	0.023471		14.2	0.003116	0.001923	0.001249			14.4	0.441842	0.409656	0.301604		14.4
		14.6	0.320373	0.169009	0.333816		14.6	0.40148	0.102144	0.081308		14.6	0.0401696	0.0194	0.030852		14.6	0.00168328	0.002219	0.003695			14.4	0.469378	0.326198	0.301076		14.4	0.247205	0.077221	0.026117		14.4	0.042346	0.030469	0.023689		14.4	0.003616	0.001848	0.000519			14.6	0.447832	0.411617	0.303799		14.6
		14.8	0.324501	0.170758	0.335955		14.8	0.406828	0.103535	0.082363		14.8	0.0408527	0.019765	0.031637		14.8	0.00161421	0.002338	0.003481			14.6	0.475723	0.328308	0.303272		14.6	0.250311	0.078874	0.026583		14.6	0.042916	0.03092	0.024144		14.6	0.003745	0.001442	0.000289			14.8	0.453372	0.4135	0.306412		14.8
		15	0.328321	0.172284	0.337737		15	0.411939	0.10506	0.08342		15	0.0414258	0.02014	0.032042		15	0.00197435	0.002296	0.002966			14.8	0.481597	0.330869	0.305375		14.8	0.253489	0.080099	0.026915		14.8	0.043175	0.031504	0.024281		14.8	0.003737	0.001782	0.000238			15	0.458969	0.415594	0.309167		15
		15.2	0.333016	0.174186	0.339409		15.2	0.416803	0.106463	0.084612		15.2	0.0422099	0.020797	0.032375		15.2	0.00208403	0.002179	0.002618			15	0.48717	0.333121	0.307364		15	0.256133	0.081117	0.027378		15	0.043812	0.031856	0.024377		15	0.003841	0.001556	-6.4e-05			15.2	0.4647	0.417127	0.311561		15.2
		15.4	0.337943	0.17632	0.341092		15.4	0.421145	0.107721	0.085488		15.4	0.0430642	0.021328	0.032705		15.4	0.00225015	0.002083	0.002305			15.2	0.493071	0.335539	0.309331		15.2	0.259339	0.082414	0.02788		15.2	0.044091	0.03235	0.024641		15.2	0.003872	0.001185	-0.00052			15.4	0.470515	0.419069	0.313715		15.4
		15.6	0.342427	0.178171	0.34323		15.6	0.426449	0.108949	0.086886		15.6	0.0439958	0.022049	0.033018		15.6	0.00220784	0.001787	0.001815			15.4	0.498673	0.337594	0.311327		15.4	0.262212	0.083451	0.028402		15.4	0.044144	0.032536	0.024919		15.4	0.003976	0.001021	-0.00057			15.6	0.476241	0.421108	0.315845		15.6
		15.8	0.347146	0.179936	0.344916		15.8	0.431688	0.109956	0.087692		15.8	0.0446611	0.022748	0.033905		15.8	0.00191905	0.00172	0.001578			15.6	0.504435	0.339492	0.313437		15.6	0.265296	0.083878	0.02911		15.6	0.04388	0.032757	0.025127		15.6	0.003862	0.000936	-0.00052			15.8	0.481578	0.423088	0.317861		15.8
		16	0.35172	0.181797	0.346491		16	0.436805	0.111122	0.088822		16	0.0451884	0.02343	0.034451		16	0.00183395	0.001675	0.001367			15.8	0.509996	0.341647	0.315392		15.8	0.26867	0.084647	0.029724		15.8	0.04443	0.032824	0.025701		15.8	0.003943	0.000931	-0.00054			16	0.486884	0.424923	0.319349		16
		16.2	0.355892	0.183754	0.348278		16.2	0.441572	0.111778	0.089599		16.2	0.0457424	0.024153	0.034598		16.2	0.00182052	0.001702	0.001138			16	0.515561	0.344115	0.317369		16	0.271939	0.08527	0.030044		16	0.044748	0.033164	0.025912		16	0.004148	0.00086	-0.00061			16.2	0.492273	0.426816	0.321495		16.2
		16.4	0.359712	0.18562	0.350262		16.4	0.446116	0.112887	0.090742		16.4	0.0459708	0.02458	0.035142		16.4	0.00198973	0.002284	0.000873			16.2	0.521197	0.346634	0.319206		16.2	0.275381	0.086235	0.030313		16.2	0.045449	0.033666	0.026237		16.2	0.004339	0.000918	-0.00022			16.4	0.497702	0.429315	0.322824		16.4
		16.6	0.363973	0.187715	0.352281		16.6	0.451186	0.114078	0.09146		16.6	0.0465255	0.024859	0.035833		16.6	0.00193859	0.002108	0.000739			16.4	0.527132	0.349315	0.320937		16.4	0.278755	0.086778	0.030481		16.4	0.046305	0.034092	0.026601		16.4	0.004304	0.001063	-0.00014			16.6	0.502951	0.431687	0.324463		16.6
		16.8	0.368249	0.189655	0.353937		16.8	0.456128	0.115048	0.092479		16.8	0.0471567	0.024978	0.036332		16.8	0.00216549	0.002286	0.000568			16.6	0.532634	0.351776	0.322507		16.6	0.281884	0.087434	0.030593		16.6	0.046826	0.034434	0.026571		16.6	0.004156	0.000963	0.000223			16.8	0.508455	0.433735	0.326327		16.8
		17	0.37231	0.191227	0.356091		17	0.46124	0.116017	0.093224		17	0.0477013	0.025253	0.036718		17	0.002469	0.002158	0.000284			16.8	0.538466	0.354402	0.324193		16.8	0.28508	0.08814	0.030692		16.8	0.047349	0.035011	0.026659		16.8	0.004177	0.001278	0.00017			17	0.513825	0.435836	0.327445		17
		17.2	0.376106	0.193212	0.357727		17.2	0.465764	0.117094	0.09374		17.2	0.0483676	0.025839	0.037362		17.2	0.0025895	0.001824	0.000392			17	0.543623	0.356584	0.326232		17	0.288468	0.088839	0.030709		17	0.047819	0.035592	0.026764		17	0.00422	0.002022	0.00022			17.2	0.519469	0.437583	0.329232		17.2
		17.4	0.380186	0.195307	0.359548		17.4	0.470697	0.118018	0.09474		17.4	0.0486966	0.026262	0.037836		17.4	0.00271493	0.00178	0.000305			17.2	0.548738	0.358769	0.32796		17.2	0.291811	0.089394	0.030716		17.2	0.048376	0.035631	0.027006		17.2	0.004032	0.002367	0.000298			17.4	0.525301	0.43987	0.33103		17.4
		17.6	0.384195	0.197309	0.361102		17.6	0.475706	0.119063	0.095637		17.6	0.0495746	0.026542	0.03822		17.6	0.00270571	0.001678	0.000608			17.4	0.554092	0.360927	0.330064		17.4	0.295014	0.090221	0.030713		17.4	0.049027	0.035863	0.027517		17.4	0.004186	0.002861	0.000268			17.6	0.530515	0.441575	0.332982		17.6
		17.8	0.388041	0.199018	0.362692		17.8	0.480537	0.120102	0.096492		17.8	0.0501638	0.026738	0.038851		17.8	0.00275122	0.001893	0.001064			17.6	0.559342	0.363541	0.33205		17.6	0.298219	0.09105	0.030552		17.6	0.049878	0.036429	0.027561		17.6	0.004288	0.003018	0.000297			17.8	0.536096	0.443421	0.334701		17.8
		18	0.391851	0.20118	0.364514		18	0.485034	0.121322	0.097852		18	0.0512732	0.027052	0.039128		18	0.00287646	0.002215	0.001801			17.8	0.56459	0.366049	0.334421		17.8	0.301256	0.09222	0.030692		17.8	0.050388	0.036602	0.028123		17.8	0.004504	0.003252	0.000539			18	0.54136	0.445236	0.336164		18
		18.2	0.39529	0.203231	0.366293		18.2	0.489647	0.122627	0.099042		18.2	0.0520549	0.026997	0.039569		18.2	0.00286643	0.0022	0.002072			18	0.570161	0.367916	0.33619		18	0.303998	0.093421	0.031044		18	0.050564	0.03703	0.028149		18	0.004617	0.002919	0.00047			18.2	0.546879	0.447268	0.337889		18.2
		18.4	0.39954	0.204837	0.368197		18.4	0.494256	0.124258	0.099908		18.4	0.0529144	0.027329	0.040334		18.4	0.00251277	0.002348	0.002263			18.2	0.575587	0.370099	0.337779		18.2	0.306579	0.094281	0.031312		18.2	0.050778	0.037228	0.028413		18.2	0.00503	0.002753	0.000202			18.4	0.552208	0.448976	0.339794		18.4
		18.6	0.403402	0.206424	0.37035		18.6	0.498578	0.125416	0.100785		18.6	0.0537386	0.02759	0.040943		18.6	0.00222011	0.002385	0.002422			18.4	0.580813	0.372343	0.339401		18.4	0.30962	0.095625	0.031611		18.4	0.05123	0.037733	0.028565		18.4	0.005098	0.002637	2.1e-05			18.6	0.557311	0.45079	0.341822		18.6
		18.8	0.407174	0.208097	0.372006		18.8	0.503448	0.127227	0.102037		18.8	0.0545596	0.028027	0.04111		18.8	0.00249745	0.002523	0.002667			18.6	0.586634	0.373974	0.341304		18.6	0.312533	0.097199	0.031613		18.6	0.051534	0.037892	0.028657		18.6	0.005214	0.002397	0.000173			18.8	0.562538	0.452585	0.343643		18.8
		19	0.410868	0.209676	0.373012		19	0.507827	0.128765	0.103011		19	0.0551392	0.028265	0.041266		19	0.00271674	0.002366	0.002961			18.8	0.591766	0.375766	0.343326		18.8	0.315753	0.09826	0.032594		18.8	0.052075	0.038217	0.028922		18.8	0.00534	0.002515	0.000219			19	0.567483	0.454126	0.345173		19
		19.2	0.415046	0.211507	0.37446		19.2	0.512511	0.130208	0.104243		19.2	0.0558682	0.028586	0.041584		19.2	0.00276241	0.00241	0.003259			19	0.597001	0.37772	0.344905		19	0.318941	0.09967	0.033558		19	0.052577	0.038507	0.029352		19	0.005613	0.002477	0.000421			19.2	0.572808	0.455436	0.346857		19.2
		19.4	0.418707	0.213248	0.375743		19.4	0.516877	0.131579	0.1053		19.4	0.0567759	0.028613	0.041856		19.4	0.00263176	0.002563	0.003124			19.2	0.602438	0.379593	0.346569		19.2	0.322031	0.100728	0.034267		19.2	0.052968	0.038794	0.029651		19.2	0.005412	0.002302	0.000589			19.4	0.578067	0.456934	0.348204		19.4
		19.6	0.42234	0.214834	0.377145		19.6	0.521743	0.132842	0.106708		19.6	0.0570475	0.029168	0.042024		19.6	0.00272604	0.002441	0.003128			19.4	0.607378	0.381542	0.348597		19.4	0.324815	0.10157	0.035295		19.4	0.053275	0.039046	0.029878		19.4	0.005383	0.002263	0.000706			19.6	0.583214	0.458625	0.349728		19.6
		19.8	0.426581	0.216731	0.378362		19.8	0.526247	0.134399	0.107799		19.8	0.0573393	0.029196	0.042235		19.8	0.00259447	0.002626	0.003032			19.6	0.612728	0.383597	0.350508		19.6	0.327842	0.102162	0.036027		19.6	0.053794	0.039411	0.030408		19.6	0.005064	0.002205	0.000724			19.8	0.588072	0.460279	0.351256		19.8
		20	0.430344	0.218198	0.379668		20	0.530666	0.135806	0.109174		20	0.0576748	0.02927	0.0421		20	0.00303432	0.0028	0.002647			19.8	0.617643	0.385694	0.352339		19.8	0.330791	0.103076	0.036513		19.8	0.054414	0.039881	0.031182		19.8	0.005276	0.002063	0.000572			20	0.593411	0.461786	0.352779		20
		20.2	0.4342	0.219788	0.381313		20.2	0.534703	0.136837	0.109948		20.2	0.0579383	0.029187	0.042229		20.2	0.003149	0.002865	0.002253			20	0.622824	0.387806	0.353932		20	0.333744	0.10408	0.037251		20	0.055054	0.040406	0.031473		20	0.005179	0.001693	0.00084			20.2	0.598909	0.463835	0.354393		20.2
		20.4	0.438087	0.221211	0.38289		20.4	0.538951	0.13848	0.111054		20.4	0.058659	0.029228	0.042746		20.4	0.00329503	0.003062	0.002233			20.2	0.627963	0.389773	0.355414		20.2	0.336944	0.104848	0.038		20.2	0.055844	0.041339	0.031839		20.2	0.004877	0.001486	0.000948			20.4	0.6041	0.465734	0.355507		20.4
		20.6	0.441922	0.222307	0.383897		20.6	0.543738	0.139809	0.111894		20.6	0.0592439	0.029019	0.042895		20.6	0.00350598	0.002697	0.002137			20.4	0.633547	0.391682	0.356982		20.4	0.340185	0.105532	0.038197		20.4	0.056256	0.042101	0.031959		20.4	0.004687	0.001364	0.001148			20.6	0.60914	0.467362	0.357099		20.6
		20.8	0.4458	0.223557	0.384842		20.8	0.548413	0.141373	0.112876		20.8	0.0594159	0.029255	0.043505		20.8	0.00352425	0.003065	0.002345			20.6	0.638522	0.393336	0.358382		20.6	0.343044	0.106306	0.038376		20.6	0.056667	0.042825	0.031993		20.6	0.004577	0.001289	0.0015			20.8	0.614387	0.468466	0.358605		20.8
		21	0.44962	0.225183	0.386451		21	0.553073	0.142543	0.113767		21	0.0601316	0.029578	0.044493		21	0.00340452	0.003007	0.002514			20.8	0.643739	0.395314	0.359939		20.8	0.346304	0.107168	0.038865		20.8	0.057151	0.043572	0.032261		20.8	0.004816	0.001615	0.001388			21	0.619251	0.469814	0.359958		21
		21.2	0.453827	0.22684	0.387488		21.2	0.557478	0.143741	0.114272		21.2	0.0607806	0.030008	0.04507		21.2	0.00292835	0.002848	0.002753			21	0.648492	0.397229	0.361483		21	0.349674	0.108294	0.038795		21	0.057451	0.044069	0.032688		21	0.004624	0.002156	0.001594			21.2	0.624348	0.471147	0.361636		21.2
		21.4	0.457343	0.228103	0.38868		21.4	0.561833	0.144716	0.115147		21.4	0.0608907	0.030308	0.045702		21.4	0.00286573	0.002789	0.00287			21.2	0.653658	0.39892	0.362527		21.2	0.35255	0.10947	0.03903		21.2	0.057926	0.044206	0.033098		21.2	0.004334	0.00234	0.001656			21.4	0.629199	0.472535	0.3631		21.4
		21.6	0.460889	0.229554	0.389359		21.6	0.566308	0.145541	0.116167		21.6	0.0614459	0.030527	0.046419		21.6	0.00282011	0.002972	0.00316			21.4	0.658664	0.400722	0.363962		21.4	0.355303	0.110328	0.039337		21.4	0.058775	0.044415	0.033256		21.4	0.004549	0.002434	0.001802			21.6	0.633824	0.473474	0.364292		21.6
		21.8	0.464596	0.231077	0.390533		21.8	0.57107	0.147093	0.116752		21.8	0.0617795	0.030657	0.046981		21.8	0.00290059	0.003042	0.00341			21.6	0.663441	0.402362	0.365365		21.6	0.35806	0.111267	0.039598		21.6	0.059446	0.044893	0.033451		21.6	0.004491	0.002665	0.001527			21.8	0.638754	0.474735	0.365379		21.8
		22	0.468529	0.232636	0.391534		22	0.575485	0.148452	0.117873		22	0.0625684	0.030745	0.047887		22	0.00270033	0.00327	0.003793			21.8	0.668584	0.404025	0.366446		21.8	0.360901	0.112544	0.039617		21.8	0.059933	0.045245	0.033967		21.8	0.004914	0.002346	0.00139			22	0.643684	0.476362	0.366741		22
		22.2	0.472251	0.233859	0.393026		22.2	0.580195	0.149915	0.118395		22.2	0.0630577	0.031023	0.048616		22.2	0.00254317	0.003124	0.003923			22	0.673666	0.405268	0.367523		22	0.36357	0.113729	0.039705		22	0.060574	0.045664	0.033721		22	0.005036	0.002143	0.001399			22.2	0.648409	0.477881	0.368195		22.2
		22.4	0.476638	0.235177	0.394261		22.4	0.58475	0.150958	0.119333		22.4	0.063818	0.031785	0.048935		22.4	0.00229289	0.003148	0.004046			22.2	0.678215	0.40681	0.36859		22.2	0.366297	0.114763	0.039595		22.2	0.061392	0.046105	0.034012		22.2	0.005185	0.002	0.001416			22.4	0.653033	0.479252	0.369319		22.4
		22.6	0.47989	0.236342	0.395388		22.6	0.589286	0.152153	0.120194		22.6	0.0646067	0.032253	0.04957		22.6	0.00234421	0.003026	0.003947			22.4	0.683038	0.408406	0.369567		22.4	0.3693	0.116067	0.039677		22.4	0.062358	0.046265	0.033895		22.4	0.00502	0.002215	0.001336			22.6	0.658057	0.48039	0.370451		22.6
		22.8	0.483574	0.237751	0.396203		22.8	0.594271	0.153305	0.121221		22.8	0.0655744	0.032403	0.049997		22.8	0.00282097	0.003106	0.004231			22.6	0.687872	0.409769	0.370874		22.6	0.372174	0.117275	0.039996		22.6	0.062976	0.046376	0.034194		22.6	0.005351	0.002347	0.001365			22.8	0.663119	0.481492	0.371386		22.8
		23	0.487023	0.239439	0.39724		23	0.598465	0.154452	0.121946		23	0.0662198	0.03262	0.05061		23	0.0028219	0.003064	0.004403			22.8	0.69293	0.411645	0.371882		22.8	0.375364	0.118223	0.040907		22.8	0.064206	0.046677	0.03478		22.8	0.005286	0.002312	0.000856			23	0.667732	0.482443	0.372623		23
		23.2	0.490731	0.240876	0.398716		23.2	0.602992	0.155353	0.122832		23.2	0.0671999	0.033068	0.051232		23.2	0.00319338	0.003387	0.004254			23	0.697702	0.413144	0.373034		23	0.378312	0.11918	0.041372		23	0.064993	0.047117	0.035174		23	0.004965	0.002425	0.000784			23.2	0.672676	0.483259	0.374012		23.2
		23.4	0.494035	0.242258	0.399904		23.4	0.607396	0.156386	0.123604		23.4	0.068198	0.0335	0.051763		23.4	0.00332339	0.003761	0.004251			23.2	0.702558	0.414301	0.37439		23.2	0.38103	0.119975	0.041551		23.2	0.065861	0.04711	0.03539		23.2	0.004746	0.002197	0.000327			23.4	0.677496	0.48426	0.375083		23.4
		23.6	0.497835	0.243844	0.401131		23.6	0.611875	0.157263	0.124693		23.6	0.0685306	0.033951	0.0521		23.6	0.0032889	0.0041	0.004339			23.4	0.707228	0.415871	0.375636		23.4	0.383624	0.120866	0.041948		23.4	0.066605	0.047274	0.035799		23.4	0.004616	0.002385	-0.00033			23.6	0.682107	0.485646	0.375813		23.6
		23.8	0.50158	0.245376	0.402769		23.8	0.616329	0.158191	0.125473		23.8	0.0692993	0.034173	0.052389		23.8	0.00300109	0.004067	0.003928			23.6	0.712064	0.417451	0.377149		23.6	0.386458	0.121336	0.042132		23.6	0.067474	0.047654	0.036348		23.6	0.004698	0.002134	-0.00069			23.8	0.687054	0.486878	0.37672		23.8
		24	0.505263	0.246628	0.404544		24	0.620513	0.158863	0.126316		24	0.0699055	0.034578	0.052755		24	0.00314713	0.004067	0.003741			23.8	0.716483	0.418508	0.378422		23.8	0.389168	0.122161	0.042553		23.8	0.068141	0.048211	0.036866		23.8	0.004649	0.001859	-0.00085			24	0.692069	0.488357	0.377966		24
		24.2	0.508962	0.247814	0.405981		24.2	0.624858	0.159881	0.126996		24.2	0.0705259	0.03492	0.053352		24.2	0.00301098	0.00377	0.004016			24	0.721475	0.42014	0.379556		24	0.391756	0.122952	0.042993		24	0.068985	0.048826	0.037147		24	0.004756	0.001598	-0.00068			24.2	0.697086	0.489698	0.378983		24.2
		24.4	0.51255	0.249171	0.407653		24.4	0.629239	0.160727	0.127786		24.4	0.0712547	0.035406	0.053809		24.4	0.00300421	0.003612	0.004044			24.2	0.726337	0.421701	0.380857		24.2	0.394371	0.123558	0.043305		24.2	0.069576	0.048924	0.037501		24.2	0.00491	0.00151	-0.00068			24.4	0.701714	0.490861	0.38007		24.4
		24.6	0.515813	0.250464	0.408858		24.6	0.633445	0.161629	0.128406		24.6	0.0712696	0.035914	0.053807		24.6	0.00319893	0.003711	0.003897			24.4	0.730982	0.423223	0.382013		24.4	0.397273	0.124083	0.043512		24.4	0.069765	0.049291	0.037801		24.4	0.005075	0.001451	-0.0004			24.6	0.7064	0.492387	0.381281		24.6
		24.8	0.519542	0.252076	0.409998		24.8	0.637598	0.162905	0.129136		24.8	0.0716319	0.036796	0.054443		24.8	0.00293713	0.00393	0.004085			24.6	0.735621	0.424649	0.383219		24.6	0.400052	0.124811	0.043902		24.6	0.070259	0.049676	0.038411		24.6	0.005421	0.001727	-0.0004			24.8	0.711188	0.493502	0.382471		24.8
		25	0.523089	0.253737	0.41165		25	0.641403	0.163916	0.130023		25	0.0724887	0.037189	0.055012		25	0.00291015	0.003767	0.004017			24.8	0.740649	0.426486	0.384664		24.8	0.402988	0.125677	0.044152		24.8	0.07078	0.049986	0.038949		24.8	0.005707	0.001748	-0.00043			25	0.715682	0.494699	0.383953		25
		25.2	0.526611	0.254922	0.412452		25.2	0.645196	0.164865	0.130719		25.2	0.0726473	0.037381	0.055039		25.2	0.00255639	0.003367	0.003944			25	0.745374	0.427799	0.385966		25	0.405487	0.126604	0.044457		25	0.071218	0.050271	0.039254		25	0.005201	0.001933	-0.00029			25.2	0.720333	0.496013	0.385268		25.2
		25.4	0.530217	0.256151	0.413505		25.4	0.648665	0.165422	0.131539		25.4	0.0728983	0.037302	0.055666		25.4	0.00298332	0.003217	0.003744			25.2	0.749961	0.42896	0.386795		25.2	0.408242	0.127736	0.044902		25.2	0.07177	0.05049	0.039488		25.2	0.005469	0.001973	-0.00031			25.4	0.724619	0.496935	0.386414		25.4
		25.6	0.534318	0.25767	0.413962		25.6	0.652943	0.166396	0.132361		25.6	0.0732761	0.037343	0.056135		25.6	0.0030767	0.003321	0.003563			25.4	0.754522	0.430059	0.388041		25.4	0.411082	0.128324	0.045304		25.4	0.072356	0.050883	0.039839		25.4	0.005807	0.001954	1.46e-05			25.6	0.729024	0.497797	0.387383		25.6
		25.8	0.538004	0.259055	0.415236		25.8	0.656713	0.167778	0.133021		25.8	0.0738805	0.037938	0.056281		25.8	0.00360099	0.002948	0.003315			25.6	0.759297	0.431271	0.389121		25.6	0.414015	0.129279	0.045601		25.6	0.073024	0.05155	0.040278		25.6	0.005673	0.00219	0.000117			25.8	0.733557	0.499063	0.388794		25.8
		26	0.541635	0.260266	0.416038		26	0.660187	0.168776	0.133829		26	0.074427	0.038334	0.056681		26	0.00385724	0.00303	0.003092			25.8	0.764033	0.432575	0.389801		25.8	0.416653	0.130213	0.045834		25.8	0.073535	0.052013	0.040635		25.8	0.006215	0.001996	0.000476			26	0.738372	0.500108	0.390135		26
		26.2	0.545283	0.26148	0.417025		26.2	0.664135	0.169789	0.134562		26.2	0.0748821	0.038508	0.056738		26.2	0.00407817	0.003078	0.002992			26	0.76833	0.433794	0.39112		26	0.419273	0.131407	0.046329		26	0.07383	0.05237	0.040918		26	0.006141	0.00229	0.000606			26.2	0.742974	0.501229	0.391069		26.2
		26.4	0.548857	0.26284	0.417573		26.4	0.668043	0.170993	0.135874		26.4	0.0755877	0.038918	0.057308		26.4	0.00411722	0.003555	0.00283			26.2	0.772852	0.435121	0.39216		26.2	0.422165	0.132325	0.046511		26.2	0.074269	0.052689	0.041142		26.2	0.00613	0.002332	0.000707			26.4	0.747228	0.502185	0.392196		26.4
		26.6	0.55179	0.264379	0.418506		26.6	0.671763	0.172625	0.13662		26.6	0.0762073	0.038712	0.057846		26.6	0.00436764	0.004026	0.002899			26.4	0.777326	0.436643	0.393423		26.4	0.424832	0.13313	0.047079		26.4	0.07465	0.052443	0.041263		26.4	0.005926	0.002637	0.000725			26.6	0.751425	0.503123	0.393489		26.6
		26.8	0.555655	0.265927	0.418966		26.8	0.675599	0.173802	0.137387		26.8	0.0767362	0.038557	0.058086		26.8	0.00456077	0.004103	0.002954			26.6	0.781841	0.43807	0.394655		26.6	0.42746	0.134258	0.047653		26.6	0.074977	0.05262	0.041592		26.6	0.005815	0.002769	0.000567			26.8	0.755965	0.504219	0.394549		26.8
		27	0.559096	0.267658	0.419824		27	0.679269	0.175055	0.138243		27	0.0774778	0.039048	0.058649		27	0.00435705	0.004216	0.003229			26.8	0.786597	0.439199	0.395527		26.8	0.430129	0.135563	0.048228		26.8	0.075812	0.052825	0.04176		26.8	0.005453	0.002981	0.000216			27	0.760038	0.504768	0.395215		27
		27.2	0.562649	0.268807	0.420636		27.2	0.683282	0.175846	0.139249		27.2	0.0781481	0.039401	0.059563		27.2	0.00450319	0.00448	0.003262			27	0.79057	0.439815	0.396737		27	0.432424	0.136641	0.048505		27	0.076119	0.053002	0.042054		27	0.005487	0.002821	0.000215			27.2	0.763971	0.50549	0.396176		27.2
		27.4	0.565826	0.270104	0.421332		27.4	0.687329	0.177261	0.14024		27.4	0.0785537	0.039576	0.060077		27.4	0.00446315	0.004884	0.003111			27.2	0.795065	0.440956	0.397683		27.2	0.435325	0.137932	0.048732		27.2	0.076579	0.05307	0.04234		27.2	0.005218	0.002787	0.000201			27.4	0.767983	0.506748	0.397121		27.4
		27.6	0.56938	0.27156	0.422002		27.6	0.69122	0.17815	0.141333		27.6	0.0785719	0.04002	0.060517		27.6	0.00418981	0.004748	0.002952			27.4	0.799274	0.442256	0.398467		27.4	0.438179	0.139058	0.049501		27.4	0.077075	0.053465	0.042601		27.4	0.005244	0.002801	0.00017			27.6	0.771827	0.508146	0.397952		27.6
		27.8	0.572811	0.272734	0.422959		27.8	0.695201	0.17936	0.142091		27.8	0.0791082	0.040177	0.060934		27.8	0.00413754	0.004429	0.002823			27.6	0.80341	0.443468	0.399704		27.6	0.44113	0.139854	0.049849		27.6	0.077515	0.054061	0.0431		27.6	0.005072	0.00259	-2.8e-05			27.8	0.775969	0.509298	0.398828		27.8
		28	0.576161	0.273888	0.424148		28	0.699244	0.180662	0.143256		28	0.0793315	0.040465	0.061489		28	0.00414281	0.004366	0.003074			27.8	0.807678	0.444534	0.400492		27.8	0.443908	0.14085	0.050295		27.8	0.07795	0.054638	0.043572		27.8	0.00496	0.002474	8.1e-05			28	0.780246	0.510494	0.399992		28
		28.2	0.57962	0.275156	0.42504		28.2	0.703388	0.182084	0.143916		28.2	0.0797774	0.040892	0.061893		28.2	0.0043891	0.004139	0.003367			28	0.812131	0.445961	0.401474		28	0.446593	0.141628	0.050511		28	0.078532	0.054922	0.043863		28	0.005393	0.002501	0.000249			28.2	0.784746	0.511703	0.400978		28.2
		28.4	0.582948	0.276568	0.42621		28.4	0.707167	0.182744	0.144385		28.4	0.0801585	0.041329	0.06185		28.4	0.00477804	0.004267	0.003116			28.2	0.816221	0.447113	0.402678		28.2	0.4494	0.142455	0.050941		28.2	0.07918	0.054872	0.04388		28.2	0.005085	0.00272	0.000198			28.4	0.789193	0.513049	0.401974		28.4
		28.6	0.585831	0.277643	0.427168		28.6	0.710945	0.184109	0.145328		28.6	0.0804008	0.041869	0.061919		28.6	0.00464094	0.004127	0.0028			28.4	0.82026	0.448399	0.40343		28.4	0.452262	0.142839	0.051221		28.4	0.079451	0.055571	0.044179		28.4	0.00486	0.0027	8.18e-05			28.6	0.794089	0.514718	0.403233		28.6
		28.8	0.589195	0.279178	0.427874		28.8	0.714833	0.185567	0.146238		28.8	0.0813226	0.041857	0.062671		28.8	0.00471063	0.00385	0.00285			28.6	0.824856	0.449506	0.404318		28.6	0.455132	0.143579	0.051679		28.6	0.080201	0.055991	0.044523		28.6	0.004854	0.002893	-2.6e-05			28.8	0.798794	0.515763	0.404527		28.8
		29	0.592547	0.280522	0.428871		29	0.718452	0.186151	0.147243		29	0.0818712	0.041683	0.06316		29	0.00480829	0.003603	0.002706			28.8	0.829288	0.450858	0.404916		28.8	0.457817	0.144531	0.052004		28.8	0.081101	0.056119	0.04486		28.8	0.005169	0.002657	-1.1e-05			29	0.803369	0.5169	0.405742		29
		29.2	0.596378	0.281589	0.429456		29.2	0.722273	0.187038	0.148088		29.2	0.0825651	0.04171	0.063539		29.2	0.00484207	0.003453	0.002387			29	0.833424	0.45207	0.405131		29	0.460486	0.145494	0.052826		29	0.081746	0.056581	0.045012		29	0.005258	0.002644	0.000183			29.2	0.807996	0.51776	0.406984		29.2
		29.4	0.600298	0.282686	0.430446		29.4	0.726019	0.187837	0.148734		29.4	0.0832787	0.041704	0.064377		29.4	0.00536366	0.003598	0.00223			29.2	0.837478	0.453269	0.40555		29.2	0.463791	0.146246	0.053058		29.2	0.082467	0.056736	0.045522		29.2	0.005732	0.002709	0.000467			29.4	0.812643	0.518275	0.407689		29.4
		29.6	0.603913	0.28381	0.431513		29.6	0.730058	0.188797	0.149467		29.6	0.0842042	0.042345	0.064666		29.6	0.00576058	0.003608	0.002038			29.4	0.841836	0.454345	0.406398		29.4	0.466759	0.146765	0.053291		29.4	0.083242	0.05737	0.046102		29.4	0.005815	0.002948	0.00051			29.6	0.817341	0.518906	0.408614		29.6
		29.8	0.607263	0.285178	0.432339		29.8	0.733564	0.189891	0.150507		29.8	0.0848365	0.042958	0.065154		29.8	0.00624775	0.00363	0.001958			29.6	0.8461	0.455539	0.407184		29.6	0.469466	0.147283	0.053437		29.6	0.083948	0.05774	0.046346		29.6	0.006007	0.003122	0.000425			29.8	0.822165	0.519895	0.409593		29.8
		30	0.610922	0.286308	0.433068		30	0.737249	0.191017	0.151152		30	0.085248	0.042968	0.065625		30	0.00660743	0.004143	0.001861			29.8	0.850142	0.456776	0.407707		29.8	0.472117	0.147882	0.053405		29.8	0.084553	0.058137	0.046765		29.8	0.006252	0.003059	0.000368			30	0.827054	0.520785	0.410579		30
		30.2	0.614734	0.287578	0.433837		30.2	0.741272	0.192046	0.15221		30.2	0.08606	0.043187	0.066237		30.2	0.00666895	0.00465	0.00209			30	0.854061	0.458206	0.408957		30	0.474757	0.148665	0.05361		30	0.084868	0.058337	0.04732		30	0.006343	0.003012	0.000402			30.2	0.831318	0.521316	0.411369		30.2
		30.4	0.617989	0.289079	0.434421		30.4	0.744939	0.192971	0.15292		30.4	0.0870721	0.043502	0.066613		30.4	0.00645852	0.004857	0.00245			30.2	0.858221	0.459171	0.409632		30.2	0.477519	0.149029	0.053555		30.2	0.085625	0.058522	0.04727		30.2	0.006175	0.00289	0.00058			30.4	0.835332	0.521735	0.412286		30.4
		30.6	0.621758	0.290149	0.434931		30.6	0.748813	0.193787	0.153789		30.6	0.0878679	0.04367	0.066608		30.6	0.00688207	0.004865	0.002909			30.4	0.861874	0.460466	0.41068		30.4	0.479621	0.14964	0.054115		30.4	0.086101	0.058826	0.047519		30.4	0.006295	0.002811	0.000648			30.6	0.839929	0.522091	0.412965		30.6
		30.8	0.625519	0.291557	0.435003		30.8	0.752387	0.194358	0.154683		30.8	0.088609	0.044144	0.067135		30.8	0.00684749	0.004794	0.003209			30.6	0.865881	0.461518	0.411227		30.6	0.482027	0.150712	0.054634		30.6	0.086628	0.059119	0.047621		30.6	0.006376	0.003015	0.000662			30.8	0.844268	0.522407	0.413649		30.8
		31	0.628815	0.292678	0.435894		31	0.756148	0.194856	0.155592		31	0.0893178	0.044847	0.067967		31	0.00717496	0.005058	0.003588			30.8	0.869657	0.462169	0.412275		30.8	0.48438	0.151688	0.055224		30.8	0.08736	0.059524	0.047677		30.8	0.006709	0.002783	0.000771			31	0.848328	0.522818	0.413937		31
		31.2	0.632229	0.293847	0.43664		31.2	0.759925	0.195781	0.156573		31.2	0.089913	0.045194	0.068406		31.2	0.00745417	0.005031	0.003575			31	0.873576	0.462812	0.413371		31	0.486848	0.152393	0.055843		31	0.087732	0.060033	0.048079		31	0.006826	0.0026	0.000888			31.2	0.851921	0.523394	0.415399		31.2
		31.4	0.635659	0.295068	0.437277		31.4	0.763858	0.196849	0.157407		31.4	0.0901046	0.045456	0.068699		31.4	0.00730342	0.005365	0.003587			31.2	0.877414	0.463853	0.414208		31.2	0.489865	0.153411	0.056893		31.2	0.088253	0.060766	0.048084		31.2	0.00673	0.002606	0.001115			31.4	0.855656	0.524106	0.416153		31.4
		31.6	0.639209	0.296433	0.43787		31.6	0.767708	0.197819	0.157972		31.6	0.0908387	0.046162	0.069268		31.6	0.00720238	0.005045	0.003968			31.4	0.880717	0.464774	0.415285		31.4	0.492476	0.15412	0.057652		31.4	0.08886	0.061592	0.048044		31.4	0.006996	0.002697	0.001413			31.6	0.85937	0.524675	0.416674		31.6
		31.8	0.642207	0.297696	0.43873		31.8	0.771297	0.198964	0.15862		31.8	0.0916343	0.046552	0.069458		31.8	0.00711671	0.004933	0.004002			31.6	0.884538	0.465451	0.416497		31.6	0.494935	0.154891	0.058094		31.6	0.089532	0.062189	0.048353		31.6	0.006828	0.0026	0.001475			31.8	0.863167	0.525636	0.416907		31.8
		32	0.645244	0.29908	0.439719		32	0.775181	0.199728	0.159705		32	0.0922576	0.047022	0.069988		32	0.00700091	0.004817	0.003751			31.8	0.88824	0.465954	0.417613		31.8	0.497654	0.155621	0.058549		31.8	0.090434	0.062868	0.048576		31.8	0.007072	0.002519	0.001697			32	0.86712	0.526593	0.41748		32
		32.2	0.64824	0.300432	0.440519		32.2	0.77918	0.200592	0.160288		32.2	0.0929331	0.047347	0.070122		32.2	0.00708269	0.004761	0.004094			32	0.891752	0.466871	0.418752		32	0.500116	0.156224	0.058819		32	0.091597	0.063161	0.048462		32	0.007269	0.002453	0.001532			32.2	0.870898	0.527372	0.418176		32.2
		32.4	0.651005	0.301697	0.441309		32.4	0.782776	0.201427	0.161445		32.4	0.0934626	0.047598	0.070358		32.4	0.00647832	0.004666	0.004187			32.2	0.895648	0.46776	0.419639		32.2	0.502481	0.15696	0.059432		32.2	0.092459	0.063865	0.048406		32.2	0.007046	0.002475	0.001604			32.4	0.874498	0.528212	0.419103		32.4
		32.6	0.653656	0.30286	0.441986		32.6	0.786497	0.202437	0.162681		32.6	0.0938563	0.047702	0.070944		32.6	0.00592384	0.004506	0.004611			32.4	0.899568	0.469077	0.42042		32.4	0.505026	0.157481	0.059699		32.4	0.093013	0.064435	0.048782		32.4	0.006993	0.002653	0.001608			32.6	0.878546	0.529496	0.419874		32.6
		32.8	0.656883	0.304322	0.442303		32.8	0.790282	0.203152	0.163644		32.8	0.0944557	0.047659	0.071497		32.8	0.00567664	0.004457	0.004533			32.6	0.903612	0.470279	0.421244		32.6	0.507828	0.158218	0.060133		32.6	0.094009	0.064774	0.04864		32.6	0.00746	0.00294	0.001799			32.8	0.882226	0.530393	0.420782		32.8
		33	0.659854	0.305052	0.443011		33	0.794012	0.203635	0.164409		33	0.0946431	0.047902	0.071558		33	0.00549448	0.004445	0.004296			32.8	0.907477	0.47132	0.42148		32.8	0.510225	0.159004	0.060286		32.8	0.094503	0.064927	0.049069		32.8	0.007864	0.003065	0.001862			33	0.885981	0.531376	0.421475		33
		33.2	0.662896	0.305961	0.443133		33.2	0.7974	0.204758	0.16536		33.2	0.0951426	0.047843	0.072073		33.2	0.00541375	0.004285	0.003954			33	0.911518	0.472261	0.42228		33	0.513038	0.159673	0.060434		33	0.095033	0.065146	0.049582		33	0.007678	0.003198	0.001713			33.2	0.889966	0.532279	0.422427		33.2
		33.4	0.665454	0.306748	0.443745		33.4	0.801148	0.205673	0.166341		33.4	0.0953371	0.047999	0.072593		33.4	0.00580802	0.004486	0.004169			33.2	0.915134	0.473056	0.423048		33.2	0.515882	0.160432	0.060055		33.2	0.095645	0.065311	0.050183		33.2	0.007605	0.003253	0.001619			33.4	0.893787	0.533137	0.42318		33.4
		33.6	0.668385	0.307687	0.444231		33.6	0.804278	0.206657	0.167518		33.6	0.0958834	0.048401	0.072738		33.6	0.00568224	0.004406	0.004009			33.4	0.919238	0.474181	0.423885		33.4	0.518439	0.161108	0.060252		33.4	0.095958	0.065827	0.050625		33.4	0.00745	0.003209	0.001284			33.6	0.897719	0.534179	0.424214		33.6
		33.8	0.671408	0.308632	0.444637		33.8	0.8075	0.20759	0.168978		33.8	0.0959532	0.048648	0.073081		33.8	0.00577342	0.004425	0.004025			33.6	0.923433	0.47511	0.424822		33.6	0.520832	0.16175	0.06032		33.6	0.096162	0.066062	0.051283		33.6	0.007428	0.003101	0.001323			33.8	0.901916	0.534948	0.425016		33.8
		34	0.674214	0.309565	0.44529		34	0.810655	0.208481	0.169669		34	0.0965491	0.04883	0.073356		34	0.00602194	0.004411	0.004204			33.8	0.927041	0.476307	0.425351		33.8	0.523279	0.162286	0.059915		33.8	0.096696	0.066468	0.052106		33.8	0.007208	0.003075	0.001318			34	0.905868	0.535368	0.425742		34
		34.2	0.677424	0.310494	0.44596		34.2	0.814087	0.20918	0.170382		34.2	0.097141	0.049122	0.073624		34.2	0.00627433	0.004361	0.004732			34	0.930476	0.477386	0.426029		34	0.52568	0.163164	0.060402		34	0.097042	0.066512	0.052545		34	0.007315	0.002871	0.00148			34.2	0.909657	0.535992	0.426405		34.2
		34.4	0.680553	0.311471	0.44638		34.4	0.817245	0.210044	0.170508		34.4	0.097641	0.049391	0.073634		34.4	0.00661342	0.004086	0.004893			34.2	0.934131	0.478292	0.426608		34.2	0.528265	0.163988	0.06035		34.2	0.09739	0.066763	0.052776		34.2	0.006814	0.002771	0.001348			34.4	0.913938	0.536901	0.427123		34.4
		34.6	0.683617	0.312423	0.446836		34.6	0.820554	0.210876	0.171061		34.6	0.0983074	0.049454	0.073913		34.6	0.00690544	0.003991	0.005029			34.4	0.937801	0.479225	0.427179		34.4	0.5308	0.165063	0.060784		34.4	0.097427	0.067086	0.053001		34.4	0.007017	0.00294	0.001211			34.6	0.918319	0.537585	0.428068		34.6
		34.8	0.686536	0.313885	0.447613		34.8	0.823616	0.211694	0.171659		34.8	0.0988441	0.049577	0.074367		34.8	0.00702128	0.004017	0.004936			34.6	0.941244	0.480017	0.427871		34.6	0.533658	0.166348	0.061171		34.6	0.097962	0.067478	0.053323		34.6	0.006912	0.003279	0.001371			34.8	0.922268	0.53845	0.429066		34.8
		35	0.689714	0.314633	0.448521		35	0.827205	0.212691	0.172167		35	0.0995152	0.04953	0.074723		35	0.00712566	0.004235	0.004737			34.8	0.944796	0.480535	0.429014		34.8	0.536097	0.167076	0.061609		34.8	0.098248	0.067902	0.05367		34.8	0.007036	0.003065	0.001817			35	0.926144	0.539125	0.430036		35
		35.2	0.693016	0.315731	0.449279		35.2	0.83079	0.213803	0.172771		35.2	0.100319	0.049867	0.07492		35.2	0.00741208	0.004255	0.004673			35	0.948416	0.480977	0.429546		35	0.538754	0.168192	0.062251		35	0.098587	0.06844	0.054167		35	0.006905	0.003402	0.002095			35.2	0.929526	0.539715	0.431084		35.2
		35.4	0.69639	0.316806	0.449946		35.4	0.834059	0.21464	0.172863		35.4	0.101017	0.050076	0.075526		35.4	0.00759098	0.004376	0.00454			35.2	0.951974	0.481963	0.430443		35.2	0.541574	0.169232	0.062803		35.2	0.099092	0.068986	0.054257		35.2	0.007283	0.003465	0.002254			35.4	0.933103	0.540729	0.431498		35.4
		35.6	0.699561	0.317978	0.451038		35.6	0.837282	0.215806	0.173252		35.6	0.101823	0.050631	0.075761		35.6	0.00799358	0.004407	0.004517			35.4	0.955413	0.482672	0.431156		35.4	0.54397	0.170055	0.06307		35.4	0.100071	0.069405	0.054526		35.4	0.007378	0.003468	0.002766			35.6	0.936863	0.541648	0.432185		35.6
		35.8	0.702481	0.318928	0.451767		35.8	0.840422	0.216883	0.173666		35.8	0.102558	0.050732	0.076068		35.8	0.0080105	0.004141	0.004133			35.6	0.958943	0.4833	0.432002		35.6	0.546335	0.170837	0.063589		35.6	0.100814	0.069871	0.0551		35.6	0.007589	0.003433	0.00274			35.8	0.940457	0.542863	0.432544		35.8
		36	0.705928	0.319654	0.452545		36	0.844027	0.217778	0.174452		36	0.103665	0.050769	0.076435		36	0.00795805	0.004336	0.003976			35.8	0.961921	0.484055	0.432586		35.8	0.549153	0.171451	0.063648		35.8	0.101782	0.070692	0.055449		35.8	0.007799	0.003587	0.002797			36	0.944277	0.54343	0.433153		36
		36.2	0.709104	0.32062	0.453396		36.2	0.84753	0.218813	0.174639		36.2	0.10455	0.051035	0.077026		36.2	0.00792302	0.004162	0.004323			36	0.965422	0.485351	0.433672		36	0.551444	0.172086	0.063909		36	0.102677	0.070939	0.055038		36	0.008178	0.003445	0.002924			36.2	0.94761	0.543808	0.434115		36.2
		36.4	0.712142	0.321549	0.454243		36.4	0.850906	0.22008	0.175358		36.4	0.105286	0.05129	0.077657		36.4	0.00760966	0.004232	0.004029			36.2	0.968775	0.486337	0.43466		36.2	0.553529	0.17244	0.064613		36.2	0.102921	0.072005	0.054994		36.2	0.00838	0.003393	0.003306			36.4	0.950622	0.544618	0.435123		36.4
		36.6	0.71518	0.322323	0.454613		36.6	0.854241	0.221019	0.175936		36.6	0.105935	0.051541	0.078098		36.6	0.00760465	0.004114	0.003744			36.4	0.972207	0.487522	0.435678		36.4	0.555952	0.173115	0.064597		36.4	0.103627	0.07229	0.055151		36.4	0.008403	0.003479	0.003313			36.6	0.954341	0.545509	0.435614		36.6
		36.8	0.718367	0.323284	0.455206		36.8	0.857466	0.221797	0.176602		36.8	0.10644	0.051978	0.078212		36.8	0.00753568	0.004086	0.003129			36.6	0.975273	0.48856	0.436395		36.6	0.558366	0.173786	0.064912		36.6	0.104233	0.07244	0.054908		36.6	0.008756	0.00343	0.003641			36.8	0.957838	0.54635	0.436371		36.8
		37	0.721265	0.324141	0.455909		37	0.860642	0.2225	0.177221		37	0.106994	0.052258	0.078669		37	0.00775615	0.004256	0.002944			36.8	0.978419	0.489292	0.436957		36.8	0.560559	0.174085	0.065054		36.8	0.104638	0.072553	0.055517		36.8	0.008712	0.003565	0.003499			37	0.961337	0.546933	0.437101		37
		37.2	0.724059	0.325015	0.456245		37.2	0.863551	0.22339	0.178579		37.2	0.107321	0.052445	0.079423		37.2	0.00786288	0.004379	0.00292			37	0.982008	0.490138	0.437379		37	0.563256	0.174473	0.065127		37	0.105235	0.073119	0.055994		37	0.008696	0.003508	0.003407			37.2	0.964982	0.547349	0.437817		37.2
		37.4	0.726508	0.326106	0.456985		37.4	0.866602	0.224039	0.179529		37.4	0.108004	0.053107	0.079755		37.4	0.00786472	0.004376	0.002922			37.2	0.985144	0.491287	0.43771		37.2	0.565272	0.175332	0.06527		37.2	0.105917	0.073514	0.05601		37.2	0.008844	0.003556	0.003469			37.4	0.968559	0.547662	0.438453		37.4
		37.6	0.72949	0.327313	0.457403		37.6	0.869471	0.225008	0.180723		37.6	0.108696	0.053639	0.079701		37.6	0.00730676	0.004492	0.003083			37.4	0.988437	0.492111	0.438301		37.4	0.567512	0.176204	0.065728		37.4	0.10647	0.073963	0.056449		37.4	0.008893	0.003493	0.003366			37.6	0.972465	0.547915	0.438872		37.6
		37.8	0.732356	0.328298	0.458004		37.8	0.872568	0.225541	0.181899		37.8	0.108849	0.053917	0.080301		37.8	0.00762693	0.004537	0.00372			37.6	0.991571	0.492786	0.438896		37.6	0.569863	0.17682	0.065642		37.6	0.107146	0.074308	0.056807		37.6	0.009169	0.003307	0.003215			37.8	0.976307	0.54801	0.439228		37.8
		38	0.734948	0.329476	0.458297		38	0.875736	0.226609	0.182432		38	0.109314	0.054124	0.08083		38	0.00781584	0.004702	0.00398			37.8	0.994272	0.493527	0.439079		37.8	0.572371	0.177641	0.065534		37.8	0.107819	0.074651	0.056938		37.8	0.009242	0.003066	0.002926			38	0.979861	0.548506	0.439588		38
		38.2	0.73798	0.330806	0.458924		38.2	0.878742	0.227434	0.183111		38.2	0.10977	0.054872	0.081397		38.2	0.00803226	0.004737	0.004301			38	0.997576	0.494426	0.439695		38	0.574687	0.178665	0.066207		38	0.108318	0.074835	0.05685		38	0.009362	0.003087	0.002759			38.2	0.983604	0.549406	0.440237		38.2
		38.4	0.74101	0.33224	0.459194		38.4	0.881469	0.22836	0.183862		38.4	0.110512	0.055528	0.082329		38.4	0.00778806	0.004801	0.004291			38.2	1.00121	0.495277	0.440193		38.2	0.577123	0.179499	0.066304		38.2	0.108611	0.074804	0.057153		38.2	0.008925	0.003158	0.002533			38.4	0.987422	0.549818	0.440907		38.4
		38.6	0.743704	0.333492	0.459577		38.6	0.884402	0.228876	0.184772		38.6	0.111064	0.055964	0.082681		38.6	0.00759602	0.004744	0.004432			38.4	1.00445	0.495695	0.440324		38.4	0.579341	0.180349	0.06667		38.4	0.109227	0.075126	0.057412		38.4	0.009133	0.003429	0.002634			38.6	0.991113	0.550293	0.44133		38.6
		38.8	0.74664	0.334516	0.459921		38.8	0.887593	0.2296	0.185629		38.8	0.111812	0.056559	0.083027		38.8	0.00762534	0.005016	0.004339			38.6	1.00762	0.496222	0.440745		38.6	0.581205	0.181412	0.066926		38.6	0.109877	0.075768	0.05787		38.6	0.009044	0.003201	0.002674			38.8	0.994672	0.550671	0.442066		38.8
		39	0.749218	0.334952	0.460235		39	0.890821	0.230443	0.186188		39	0.112286	0.057148	0.083476		39	0.0077062	0.005351	0.00454			38.8	1.01137	0.496785	0.441032		38.8	0.583488	0.181782	0.067311		38.8	0.110438	0.075832	0.058346		38.8	0.009292	0.003212	0.002593			39	0.998192	0.551533	0.442744		39
		39.2	0.751964	0.335744	0.460777		39.2	0.893817	0.231245	0.186754		39.2	0.113164	0.057892	0.084293		39.2	0.00802242	0.005278	0.004814			39	1.01491	0.497286	0.441373		39	0.585942	0.182576	0.067659		39	0.110947	0.076503	0.058638		39	0.009221	0.003352	0.002539			39.2	1.0018	0.552423	0.443243		39.2
		39.4	0.755087	0.336565	0.461205		39.4	0.89705	0.232431	0.187323		39.4	0.113914	0.058487	0.084531		39.4	0.00841576	0.005385	0.004912			39.2	1.01832	0.498305	0.442321		39.2	0.58821	0.183184	0.067776		39.2	0.111526	0.076735	0.058667		39.2	0.009184	0.003336	0.00232			39.4	1.00525	0.553377	0.443616		39.4
		39.6	0.757973	0.337398	0.461932		39.6	0.899937	0.233583	0.187877		39.6	0.114465	0.058949	0.084765		39.6	0.00836517	0.005321	0.00538			39.4	1.02122	0.498813	0.44276		39.4	0.59015	0.184043	0.068137		39.4	0.112358	0.077097	0.058993		39.4	0.008893	0.003562	0.002132			39.6	1.00864	0.554085	0.444078		39.6
		39.8	0.760906	0.338018	0.462069		39.8	0.903013	0.23443	0.188107		39.8	0.11509	0.059465	0.085403		39.8	0.00846349	0.004909	0.005151			39.6	1.02433	0.499767	0.443431		39.6	0.592232	0.184836	0.068645		39.6	0.112946	0.077949	0.05954		39.6	0.008845	0.003598	0.002002			39.8	1.01195	0.554647	0.444539		39.8
		40	0.763942	0.338838	0.462477		40	0.906127	0.235259	0.188734		40	0.115744	0.060062	0.085988		40	0.00822191	0.005031	0.004917			39.8	1.0274	0.500642	0.444046		39.8	0.594523	0.185515	0.068912		39.8	0.113525	0.078507	0.059758		39.8	0.008448	0.003472	0.001992			40	1.01496	0.554878	0.445479		40
		40.2	0.76647	0.339731	0.462921		40.2	0.909228	0.23598	0.189388		40.2	0.116496	0.060388	0.086899		40.2	0.00818052	0.005061	0.005006			40	1.03075	0.501784	0.445223		40	0.596597	0.186258	0.069615		40	0.113747	0.078838	0.059731		40	0.008499	0.003107	0.002024			40.2	1.01776	0.555386	0.446445		40.2
		40.4	0.769117	0.340701	0.463509		40.4	0.912501	0.237215	0.189984		40.4	0.116813	0.060665	0.087111		40.4	0.00818296	0.005256	0.004752			40.2	1.0336	0.502522	0.446224		40.2	0.598764	0.187026	0.070166		40.2	0.113912	0.079249	0.060087		40.2	0.008255	0.002783	0.002212			40.4	1.0204	0.555975	0.446881		40.4
		40.6	0.772262	0.341943	0.463807		40.6	0.915349	0.238121	0.190446		40.6	0.117525	0.061161	0.087148		40.6	0.00801098	0.005259	0.005207			40.4	1.03668	0.503512	0.447124		40.4	0.600932	0.188127	0.070356		40.4	0.11459	0.079174	0.060573		40.4	0.007999	0.003023	0.002373			40.6	1.02375	0.556876	0.447192		40.6
		40.8	0.775303	0.342941	0.46469		40.8	0.918507	0.238817	0.191167		40.8	0.118058	0.061099	0.087289		40.8	0.00815448	0.005246	0.005287			40.6	1.0394	0.504497	0.447842		40.6	0.603255	0.188814	0.070981		40.6	0.115204	0.079335	0.060935		40.6	0.00802	0.003392	0.002709			40.8	1.02676	0.557532	0.447867		40.8
		41	0.778266	0.343855	0.465223		41	0.921748	0.239808	0.191786		41	0.118987	0.060831	0.087702		41	0.00802287	0.005359	0.005425			40.8	1.04256	0.50549	0.448463		40.8	0.60594	0.189114	0.070932		40.8	0.11566	0.079781	0.06149		40.8	0.007979	0.003775	0.002646			41	1.03002	0.55797	0.448888		41
		41.2	0.781238	0.344788	0.465757		41.2	0.92487	0.240391	0.192666		41.2	0.119601	0.060774	0.087551		41.2	0.00794412	0.005372	0.005614			41	1.04564	0.506551	0.448816		41	0.608549	0.190007	0.07123		41	0.115993	0.08052	0.061886		41	0.008243	0.00413	0.002594			41.2	1.03323	0.558368	0.449309		41.2
		41.4	0.783829	0.34588	0.466263		41.4	0.927905	0.240798	0.193131		41.4	0.12016	0.060595	0.087459		41.4	0.00792461	0.005365	0.00573			41.2	1.04837	0.507295	0.449396		41.2	0.610862	0.190976	0.071379		41.2	0.116727	0.080772	0.061966		41.2	0.008372	0.004421	0.002826			41.4	1.03641	0.559142	0.449752		41.4
		41.6	0.786967	0.346714	0.46677		41.6	0.931111	0.241222	0.193979		41.6	0.120589	0.060057	0.087269		41.6	0.00770283	0.005531	0.006274			41.4	1.05125	0.508073	0.450154		41.4	0.613557	0.191753	0.071971		41.4	0.117398	0.08097	0.062412		41.4	0.008615	0.004458	0.003008			41.6	1.03974	0.559565	0.450139		41.6
		41.8	0.789773	0.347774	0.467233		41.8	0.933961	0.241659	0.194598		41.8	0.120786	0.059881	0.087693		41.8	0.00797452	0.005328	0.006679			41.6	1.05404	0.508671	0.451012		41.6	0.616055	0.192127	0.071724		41.6	0.117939	0.081424	0.06253		41.6	0.008778	0.0046	0.002973			41.8	1.0429	0.55999	0.450527		41.8
		42	0.792277	0.348918	0.467879		42	0.936795	0.242563	0.19518		42	0.121338	0.060106	0.088059		42	0.0080461	0.005456	0.006734			41.8	1.05694	0.50938	0.451877		41.8	0.61853	0.193038	0.071857		41.8	0.118258	0.081747	0.062663		41.8	0.009138	0.004623	0.003184			42	1.04608	0.560315	0.450828		42
		42.2	0.795119	0.350077	0.468567		42.2	0.939483	0.243271	0.196063		42.2	0.121921	0.060663	0.088586		42.2	0.00793578	0.005383	0.006792			42	1.05972	0.510217	0.452571		42	0.620429	0.193544	0.072087		42	0.119033	0.081934	0.063024		42	0.009256	0.00496	0.003509			42.2	1.04933	0.560719	0.450903		42.2
		42.4	0.797897	0.351161	0.46895		42.4	0.942136	0.243927	0.196581		42.4	0.122492	0.060569	0.089167		42.4	0.00775702	0.005424	0.006659			42.2	1.06263	0.510701	0.452828		42.2	0.622667	0.194337	0.0723		42.2	0.119746	0.082106	0.063493		42.2	0.009124	0.004735	0.003821			42.4	1.05269	0.560701	0.451093		42.4
		42.6	0.800337	0.351573	0.469412		42.6	0.944788	0.244469	0.197192		42.6	0.122749	0.060504	0.089253		42.6	0.00786409	0.005417	0.006428			42.4	1.06544	0.511037	0.453141		42.4	0.624654	0.194983	0.072345		42.4	0.120423	0.082661	0.063698		42.4	0.009698	0.004569	0.004093			42.6	1.05605	0.561441	0.451357		42.6
		42.8	0.802555	0.352192	0.469931		42.8	0.947573	0.245446	0.197995		42.8	0.123561	0.060702	0.089664		42.8	0.00793853	0.005646	0.006224			42.6	1.06852	0.51144	0.453512		42.6	0.626629	0.195472	0.072654		42.6	0.120944	0.08288	0.063972		42.6	0.009995	0.004446	0.004046			42.8	1.05928	0.561982	0.452212		42.8
		43	0.805063	0.352651	0.470326		43	0.950267	0.246413	0.199075		43	0.124019	0.061039	0.090344		43	0.00795313	0.005354	0.006211			42.8	1.07143	0.511924	0.453675		42.8	0.629095	0.195776	0.072881		42.8	0.121707	0.083108	0.064037		42.8	0.010332	0.004485	0.004443			43	1.06239	0.562842	0.452704		43
		43.2	0.807879	0.353307	0.470728		43.2	0.95308	0.247677	0.199951		43.2	0.124725	0.06134	0.090989		43.2	0.00806052	0.00544	0.006171			43	1.07402	0.512327	0.454244		43	0.631195	0.196523	0.073199		43	0.122171	0.083592	0.064339		43	0.009893	0.004489	0.004519			43.2	1.06535	0.563206	0.453032		43.2
		43.4	0.810558	0.353759	0.471286		43.4	0.956001	0.248952	0.200823		43.4	0.125286	0.061642	0.091298		43.4	0.00840585	0.005347	0.006047			43.2	1.07647	0.51296	0.454796		43.2	0.633371	0.197173	0.073424		43.2	0.122949	0.083653	0.064514		43.2	0.009909	0.004535	0.004059			43.4	1.068	0.563363	0.453364		43.4
		43.6	0.812818	0.354516	0.471646		43.6	0.958537	0.249733	0.201577		43.6	0.125455	0.061725	0.092386		43.6	0.00821248	0.004982	0.005991			43.4	1.07909	0.513475	0.455161		43.4	0.635718	0.19805	0.073961		43.4	0.123463	0.08424	0.064903		43.4	0.010184	0.004332	0.003812			43.6	1.07075	0.56345	0.453889		43.6
		43.8	0.815295	0.354831	0.472067		43.8	0.961249	0.250473	0.202315		43.8	0.125541	0.062135	0.093326		43.8	0.00846679	0.004722	0.005741			43.6	1.08218	0.514324	0.455486		43.6	0.63776	0.198749	0.074811		43.6	0.123747	0.084798	0.064922		43.6	0.010005	0.004072	0.003875			43.8	1.07354	0.56369	0.454749		43.8
		44	0.817497	0.355588	0.472451		44	0.96403	0.251324	0.203203		44	0.126018	0.062245	0.093873		44	0.00815479	0.004749	0.005677			43.8	1.08499	0.51489	0.456121		43.8	0.639906	0.199319	0.074938		43.8	0.12415	0.085029	0.065054		43.8	0.009977	0.003742	0.003583			44	1.07639	0.564354	0.455496		44
		44.2	0.820032	0.356414	0.473168		44.2	0.966753	0.252327	0.203878		44.2	0.126418	0.062698	0.094207		44.2	0.00841868	0.004972	0.006251			44	1.08777	0.515439	0.456781		44	0.642173	0.199941	0.075613		44	0.124417	0.085148	0.065129		44	0.009971	0.003522	0.003497			44.2	1.07936	0.564767	0.455787		44.2
		44.4	0.822688	0.357445	0.473555		44.4	0.969717	0.25359	0.204193		44.4	0.126606	0.063049	0.094685		44.4	0.00875539	0.005063	0.006301			44.2	1.09033	0.515823	0.457631		44.2	0.644244	0.200938	0.076075		44.2	0.125151	0.085221	0.065282		44.2	0.010165	0.003545	0.003418			44.4	1.08209	0.565428	0.456098		44.4
		44.6	0.825581	0.358381	0.473966		44.6	0.972487	0.254507	0.205069		44.6	0.127021	0.063228	0.094881		44.6	0.00885984	0.005115	0.006296			44.4	1.09322	0.516523	0.458369		44.4	0.646102	0.201629	0.076688		44.4	0.125714	0.085432	0.065256		44.4	0.01009	0.003732	0.003303			44.6	1.08564	0.56637	0.456547		44.6
		44.8	0.828231	0.359279	0.474434		44.8	0.975258	0.254929	0.205768		44.8	0.127545	0.063222	0.095339		44.8	0.00891	0.005	0.006053			44.6	1.09574	0.517391	0.459083		44.6	0.648369	0.202395	0.077491		44.6	0.126491	0.085757	0.065566		44.6	0.010163	0.003958	0.003047			44.8	1.08841	0.566804	0.457299		44.8
		45	0.83118	0.360451	0.474843		45	0.978181	0.255494	0.206199		45	0.128321	0.063516	0.09564		45	0.00917206	0.005216	0.006236			44.8	1.09826	0.518261	0.459972		44.8	0.650635	0.202958	0.077671		44.8	0.126944	0.086137	0.06565		44.8	0.01026	0.004411	0.002805			45	1.09146	0.567357	0.45799		45
		45.2	0.833937	0.361419	0.475328		45.2	0.980675	0.255876	0.206768		45.2	0.128673	0.063684	0.09611		45.2	0.00937858	0.005466	0.006329			45	1.10061	0.518987	0.460609		45	0.652889	0.203726	0.078415		45	0.127446	0.086617	0.065712		45	0.010373	0.004643	0.002746			45.2	1.09468	0.567822	0.458409		45.2
		45.4	0.836811	0.362052	0.475937		45.4	0.983388	0.256184	0.20743		45.4	0.129071	0.063561	0.096348		45.4	0.00956821	0.005427	0.006555			45.2	1.10318	0.519673	0.461092		45.2	0.654835	0.204415	0.078924		45.2	0.128042	0.087075	0.065749		45.2	0.010159	0.004894	0.002833			45.4	1.09759	0.568434	0.458541		45.4
		45.6	0.839332	0.363302	0.476431		45.6	0.985942	0.256686	0.208063		45.6	0.130029	0.063789	0.096398		45.6	0.00979395	0.005373	0.006457			45.4	1.10585	0.520711	0.462067		45.4	0.657021	0.205195	0.079765		45.4	0.128344	0.087488	0.065839		45.4	0.009998	0.005122	0.002657			45.6	1.10062	0.568791	0.459128		45.6
		45.8	0.841594	0.364672	0.476746		45.8	0.988403	0.257143	0.208423		45.8	0.130753	0.06435	0.096557		45.8	0.00996233	0.005426	0.006437			45.6	1.10822	0.521448	0.46276		45.6	0.659229	0.205732	0.079394		45.6	0.128895	0.088177	0.066021		45.6	0.00994	0.005263	0.002542			45.8	1.10347	0.569021	0.459464		45.8
		46	0.843943	0.365595	0.477183		46	0.99103	0.257803	0.209015		46	0.131653	0.064891	0.096876		46	0.0101541	0.005448	0.006456			45.8	1.11091	0.522045	0.463212		45.8	0.661321	0.206716	0.07954		45.8	0.129358	0.08859	0.066632		45.8	0.010363	0.005275	0.002691			46	1.1066	0.56934	0.459732		46
		46.2	0.846103	0.366408	0.477775		46.2	0.993983	0.258731	0.210091		46.2	0.132783	0.065145	0.097497		46.2	0.0099848	0.005296	0.006491			46	1.11341	0.522582	0.463753		46	0.662999	0.207383	0.079846		46	0.130036	0.088881	0.067149		46	0.010036	0.005555	0.002902			46.2	1.10931	0.569599	0.459741		46.2
		46.4	0.848036	0.367529	0.478071		46.4	0.996126	0.259476	0.210468		46.4	0.133843	0.065245	0.097893		46.4	0.0100849	0.005676	0.00643			46.2	1.11641	0.523348	0.464278		46.2	0.665274	0.207967	0.080327		46.2	0.130301	0.089181	0.067533		46.2	0.010048	0.005771	0.003092			46.4	1.1122	0.569992	0.460292		46.4
		46.6	0.849964	0.367916	0.478785		46.6	0.998706	0.260256	0.211522		46.6	0.134511	0.065872	0.098116		46.6	0.0104041	0.005808	0.006601			46.4	1.11944	0.523795	0.464548		46.4	0.667286	0.208452	0.080734		46.4	0.130789	0.089409	0.06801		46.4	0.010171	0.005957	0.003166			46.6	1.11493	0.570757	0.461051		46.6
		46.8	0.852312	0.368866	0.479321		46.8	1.0013	0.26105	0.21241		46.8	0.135418	0.066163	0.098717		46.8	0.0108697	0.006077	0.006741			46.6	1.12217	0.524211	0.46473		46.6	0.669713	0.208894	0.081279		46.6	0.131555	0.089766	0.06842		46.6	0.010212	0.006194	0.003206			46.8	1.11779	0.571155	0.461691		46.8
		47	0.854901	0.369543	0.479168		47	1.00382	0.261748	0.213137		47	0.136175	0.066656	0.099581		47	0.0107395	0.006097	0.006911			46.8	1.12478	0.524897	0.464809		46.8	0.672136	0.209324	0.081429		46.8	0.132192	0.090222	0.06884		46.8	0.010423	0.006067	0.003467			47	1.12063	0.571567	0.462032		47
		47.2	0.857213	0.370277	0.479709		47.2	1.00625	0.262642	0.21401		47.2	0.136803	0.066771	0.100115		47.2	0.0106853	0.006542	0.007105			47	1.12754	0.525431	0.465384		47	0.674557	0.209808	0.081975		47	0.132649	0.090517	0.069565		47	0.01037	0.006015	0.003349			47.2	1.12352	0.571764	0.462321		47.2
		47.4	0.859306	0.370743	0.480103		47.4	1.00867	0.263525	0.2146		47.4	0.137326	0.066716	0.10082		47.4	0.0106173	0.006358	0.007186			47.2	1.13024	0.526424	0.465826		47.2	0.676753	0.21016	0.082204		47.2	0.133117	0.090906	0.07001		47.2	0.01073	0.005713	0.003308			47.4	1.12636	0.572233	0.462837		47.4
		47.6	0.86158	0.371369	0.480491		47.6	1.0112	0.264417	0.215313		47.6	0.137632	0.066996	0.101043		47.6	0.0105251	0.006142	0.007379			47.4	1.13287	0.526925	0.466367		47.4	0.679043	0.211135	0.08278		47.4	0.133488	0.091605	0.07048		47.4	0.010845	0.005069	0.003432			47.6	1.12949	0.572579	0.46331		47.6
		47.8	0.864236	0.371916	0.481412		47.8	1.01386	0.265364	0.215806		47.8	0.137929	0.067153	0.101142		47.8	0.0108446	0.00603	0.007772			47.6	1.13595	0.527342	0.466725		47.6	0.681161	0.211898	0.082983		47.6	0.13382	0.091617	0.070409		47.6	0.010887	0.005196	0.003455			47.8	1.13228	0.573319	0.463611		47.8
		48	0.866646	0.372837	0.482278		48	1.01665	0.266325	0.216542		48	0.138244	0.067531	0.10151		48	0.0107021	0.006405	0.007938			47.8	1.13858	0.527535	0.4677		47.8	0.683224	0.21254	0.082943		47.8	0.134559	0.091977	0.070858		47.8	0.011091	0.004965	0.003741			48	1.13523	0.573534	0.463923		48
		48.2	0.86947	0.373278	0.482679		48.2	1.01912	0.267136	0.217587		48.2	0.138209	0.067793	0.101909		48.2	0.0109661	0.006583	0.008332			48	1.14128	0.528165	0.468307		48	0.685493	0.213034	0.083048		48	0.135157	0.092061	0.070914		48	0.011224	0.004963	0.00388			48.2	1.13802	0.573981	0.46411		48.2
		48.4	0.872024	0.373867	0.482748		48.4	1.02201	0.267508	0.218361		48.4	0.138455	0.067848	0.102326		48.4	0.0111864	0.006755	0.008279			48.2	1.14392	0.528616	0.468848		48.2	0.687671	0.213909	0.083382		48.2	0.136086	0.092179	0.071014		48.2	0.0114	0.004957	0.00389			48.4	1.14099	0.574507	0.464766		48.4
		48.6	0.874769	0.37456	0.483085		48.6	1.02452	0.267783	0.219169		48.6	0.138767	0.068087	0.102591		48.6	0.0109398	0.006464	0.008179			48.4	1.14648	0.529226	0.469412		48.4	0.689498	0.2147	0.083798		48.4	0.136444	0.09244	0.071299		48.4	0.011192	0.004747	0.003944			48.6	1.14412	0.574735	0.465237		48.6
		48.8	0.877443	0.375284	0.483372		48.8	1.02721	0.268456	0.219599		48.8	0.139183	0.068298	0.103264		48.8	0.0106012	0.006375	0.008502			48.6	1.14864	0.529794	0.469899		48.6	0.691423	0.215618	0.083903		48.6	0.137156	0.092882	0.071712		48.6	0.011505	0.004923	0.004068			48.8	1.14675	0.574954	0.465913		48.8
		49	0.880333	0.376013	0.483768		49	1.02984	0.269266	0.220139		49	0.139399	0.06854	0.103751		49	0.0109362	0.006457	0.008457			48.8	1.15089	0.53035	0.470332		48.8	0.693517	0.21607	0.083953		48.8	0.137603	0.092984	0.071671		48.8	0.011623	0.005063	0.004056			49	1.14924	0.575668	0.466575		49
		49.2	0.882893	0.376511	0.484034		49.2	1.03205	0.270077	0.220818		49.2	0.139862	0.068269	0.104313		49.2	0.0108513	0.006616	0.008208			49	1.15335	0.530975	0.470414		49	0.695451	0.216873	0.084601		49	0.137946	0.093474	0.072038		49	0.011682	0.004696	0.004126			49.2	1.15217	0.576216	0.467015		49.2
		49.4	0.885695	0.377446	0.484642		49.4	1.03501	0.270536	0.221416		49.4	0.140581	0.068271	0.1043		49.4	0.0109587	0.006779	0.007926			49.2	1.15595	0.531742	0.470628		49.2	0.697421	0.217851	0.085073		49.2	0.138512	0.09381	0.072657		49.2	0.011641	0.004731	0.003959			49.4	1.15444	0.577083	0.467206		49.4
		49.6	0.887729	0.378142	0.484805		49.6	1.03747	0.271226	0.221956		49.6	0.141379	0.06843	0.104169		49.6	0.010945	0.006558	0.007628			49.4	1.15837	0.532132	0.471193		49.4	0.699522	0.218625	0.085271		49.4	0.139038	0.093807	0.072874		49.4	0.011545	0.004673	0.003978			49.6	1.15719	0.577747	0.468214		49.6
		49.8	0.890298	0.378851	0.485076		49.8	1.03984	0.271668	0.222244		49.8	0.14217	0.068896	0.104286		49.8	0.0107022	0.006309	0.007592			49.6	1.1608	0.532627	0.471276		49.6	0.701281	0.219196	0.085232		49.6	0.139777	0.094119	0.073525		49.6	0.011909	0.004661	0.004195			49.8	1.15959	0.578042	0.468664		49.8
		50	0.892359	0.379577	0.485422		50	1.04233	0.272561	0.223034		50	0.142918	0.068876	0.104786		50	0.0108377	0.006159	0.007435			49.8	1.16333	0.532737	0.471719		49.8	0.702896	0.219929	0.085588		49.8	0.140186	0.094408	0.074097		49.8	0.012247	0.004684	0.004781			50	1.16242	0.578237	0.46875		50
		50.2	0.894483	0.380555	0.486029		50.2	1.04472	0.273635	0.223652		50.2	0.14383	0.069075	0.105107		50.2	0.0104484	0.006001	0.007285			50	1.16533	0.533473	0.472196		50	0.704809	0.220395	0.086137		50	0.14102	0.094198	0.073977		50	0.012143	0.004966	0.004702			50.2	1.16488	0.578691	0.469055		50.2
		50.4	0.896769	0.381531	0.486377		50.4	1.04656	0.27412	0.223845		50.4	0.144685	0.069415	0.105276		50.4	0.0104588	0.006273	0.007037			50.2	1.1677	0.53425	0.472681		50.2	0.706857	0.220974	0.086642		50.2	0.141316	0.094327	0.074007		50.2	0.012123	0.004853	0.004713			50.4	1.16765	0.579123	0.469474		50.4
		50.6	0.899189	0.382193	0.487172		50.6	1.04907	0.274669	0.224431		50.6	0.145331	0.069601	0.105443		50.6	0.010712	0.006359	0.007408			50.4	1.17028	0.534563	0.472842		50.4	0.708956	0.221644	0.087141		50.4	0.141857	0.094763	0.07429		50.4	0.012315	0.004825	0.004565			50.6	1.17038	0.579701	0.469974		50.6
		50.8	0.90171	0.383195	0.487086		50.8	1.05111	0.275308	0.224751		50.8	0.146018	0.069447	0.10606		50.8	0.010543	0.006634	0.007342			50.6	1.17272	0.535596	0.473307		50.6	0.71101	0.221979	0.087573		50.6	0.142304	0.095338	0.074281		50.6	0.012617	0.004783	0.00456			50.8	1.17314	0.580268	0.470487		50.8
		51	0.903731	0.383878	0.487043		51	1.05308	0.275838	0.225366		51	0.146898	0.070081	0.106687		51	0.010225	0.006535	0.007095			50.8	1.17512	0.536529	0.473795		50.8	0.712897	0.222619	0.088015		50.8	0.142942	0.095871	0.074328		50.8	0.012778	0.004549	0.004548			51	1.17571	0.580496	0.471003		51
		51.2	0.906072	0.384576	0.487852		51.2	1.05494	0.276522	0.225927		51.2	0.147092	0.070701	0.106947		51.2	0.0100118	0.006787	0.007014			51	1.1774	0.53717	0.474343		51	0.715083	0.223512	0.088563		51	0.143476	0.096132	0.074724		51	0.01279	0.004502	0.004485			51.2	1.17828	0.580669	0.471541		51.2
		51.4	0.9082	0.385195	0.488238		51.4	1.05719	0.27726	0.226468		51.4	0.147433	0.071129	0.107062		51.4	0.0102626	0.006711	0.007148			51.2	1.17931	0.537949	0.474756		51.2	0.717138	0.224418	0.088892		51.2	0.144025	0.09664	0.074952		51.2	0.012674	0.004298	0.004295			51.4	1.18083	0.581318	0.472224		51.4
		51.6	0.910357	0.386022	0.488936		51.6	1.0595	0.278283	0.22749		51.6	0.148328	0.071892	0.1071		51.6	0.00997737	0.006605	0.007435			51.4	1.18146	0.537886	0.475321		51.4	0.7191	0.225398	0.089365		51.4	0.144451	0.097005	0.074933		51.4	0.012671	0.004355	0.004212			51.6	1.18349	0.581615	0.472657		51.6
		51.8	0.912653	0.386733	0.489578		51.8	1.06209	0.278903	0.228197		51.8	0.14869	0.072277	0.107796		51.8	0.0100434	0.006729	0.007689			51.6	1.18393	0.538262	0.475917		51.6	0.721064	0.225603	0.089248		51.6	0.145027	0.096977	0.074604		51.6	0.012555	0.005077	0.0043			51.8	1.18585	0.582092	0.473014		51.8
		52	0.914723	0.387364	0.490606		52	1.06423	0.279469	0.229201		52	0.149263	0.072716	0.108202		52	0.0101097	0.006944	0.00795			51.8	1.18604	0.538637	0.476617		51.8	0.722856	0.226062	0.089704		51.8	0.145999	0.097522	0.074563		51.8	0.012529	0.005239	0.004376			52	1.18835	0.582499	0.473836		52
		52.2	0.916907	0.387938	0.490795		52.2	1.06649	0.279974	0.230109		52.2	0.149833	0.073022	0.108574		52.2	0.0103171	0.006806	0.00832			52	1.18859	0.539414	0.476765		52	0.724987	0.226544	0.089997		52	0.146412	0.097894	0.074663		52	0.012424	0.00536	0.004117			52.2	1.19077	0.583158	0.474408		52.2
		52.4	0.918897	0.388706	0.491401		52.4	1.06865	0.280509	0.230677		52.4	0.150331	0.073679	0.108942		52.4	0.0102653	0.006982	0.008503			52.2	1.19099	0.539602	0.476962		52.2	0.72698	0.227337	0.09028		52.2	0.147232	0.098282	0.075026		52.2	0.012296	0.005698	0.003868			52.4	1.19361	0.58366	0.474856		52.4
		52.6	0.921085	0.389474	0.491989		52.6	1.07103	0.28123	0.231688		52.6	0.150753	0.073969	0.10942		52.6	0.0104831	0.006981	0.008556			52.4	1.19314	0.540205	0.477362		52.4	0.728715	0.228184	0.090626		52.4	0.147504	0.098601	0.075486		52.4	0.012468	0.005928	0.004016			52.6	1.19611	0.584286	0.47528		52.6
		52.8	0.923333	0.390028	0.492524		52.8	1.07341	0.282026	0.232582		52.8	0.151157	0.074081	0.109804		52.8	0.0106844	0.007082	0.008317			52.6	1.19552	0.540395	0.477873		52.6	0.730404	0.228621	0.09064		52.6	0.14808	0.099143	0.075504		52.6	0.012771	0.005983	0.003868			52.8	1.19832	0.585015	0.475523		52.8
		53	0.92552	0.390592	0.493385		53	1.0758	0.282366	0.232991		53	0.151318	0.074234	0.110103		53	0.0111303	0.007329	0.008056			52.8	1.19793	0.540776	0.478241		52.8	0.732626	0.229251	0.090814		52.8	0.14885	0.099256	0.075798		52.8	0.012985	0.006146	0.003479			53	1.20036	0.585712	0.47577		53
		53.2	0.927493	0.391442	0.493897		53.2	1.07834	0.283282	0.233514		53.2	0.15141	0.073952	0.110214		53.2	0.0114152	0.007437	0.007875			53	1.20025	0.541407	0.47851		53	0.734364	0.230151	0.09108		53	0.149642	0.099584	0.076608		53	0.013075	0.005757	0.003494			53.2	1.20293	0.586465	0.476025		53.2
		53.4	0.929405	0.392363	0.494005		53.4	1.08105	0.284362	0.234235		53.4	0.151621	0.074182	0.110477		53.4	0.0119808	0.007438	0.007762			53.2	1.20248	0.541748	0.479183		53.2	0.736479	0.231006	0.091327		53.2	0.150478	0.099584	0.077206		53.2	0.013066	0.005809	0.003426			53.4	1.20544	0.587183	0.476304		53.4
		53.6	0.931282	0.392982	0.493855		53.6	1.08311	0.285271	0.234884		53.6	0.151989	0.074064	0.110929		53.6	0.0121445	0.00721	0.007751			53.4	1.20477	0.541944	0.479408		53.4	0.737848	0.231695	0.091688		53.4	0.151107	0.099553	0.077468		53.4	0.013117	0.006137	0.00353			53.6	1.20851	0.587092	0.476496		53.6
		53.8	0.933922	0.393899	0.494364		53.8	1.08525	0.286173	0.235154		53.8	0.152418	0.074148	0.111436		53.8	0.0124938	0.007101	0.007454			53.6	1.20664	0.542711	0.479788		53.6	0.739331	0.232596	0.091972		53.6	0.151848	0.099693	0.077891		53.6	0.013245	0.006163	0.003776			53.8	1.21082	0.58699	0.476564		53.8
		54	0.935905	0.394893	0.494719		54	1.08761	0.287209	0.23551		54	0.152461	0.074099	0.112016		54	0.0126241	0.007077	0.007251			53.8	1.20871	0.543149	0.480468		53.8	0.741135	0.233251	0.092055		53.8	0.152451	0.100073	0.077943		53.8	0.013295	0.006081	0.004107			54	1.21357	0.587279	0.476362		54
		54.2	0.938528	0.395369	0.49497		54.2	1.08977	0.288351	0.235632		54.2	0.153017	0.074554	0.112307		54.2	0.0124261	0.006998	0.007235			54	1.21076	0.543742	0.480824		54	0.742903	0.234156	0.092377		54	0.153147	0.099747	0.078017		54	0.013114	0.005945	0.00365			54.2	1.21634	0.58742	0.476577		54.2
		54.4	0.940763	0.395733	0.495219		54.4	1.09186	0.288982	0.236026		54.4	0.153633	0.074534	0.113047		54.4	0.0127007	0.007081	0.007364			54.2	1.21333	0.544312	0.481419		54.2	0.744538	0.235389	0.092609		54.2	0.153343	0.100221	0.078507		54.2	0.012906	0.005773	0.003763			54.4	1.21902	0.587306	0.476894		54.4
		54.6	0.942906	0.396257	0.495437		54.6	1.09406	0.290016	0.236358		54.6	0.154379	0.074619	0.113368		54.6	0.0130141	0.007324	0.007568			54.4	1.21594	0.5448	0.481739		54.4	0.746572	0.236219	0.093048		54.4	0.153877	0.100728	0.078905		54.4	0.012925	0.005879	0.003682			54.6	1.22164	0.587378	0.477527		54.6
		54.8	0.94501	0.396597	0.49532		54.8	1.09635	0.290862	0.236822		54.8	0.154882	0.074753	0.114261		54.8	0.0128871	0.007125	0.007089			54.6	1.21814	0.545458	0.482352		54.6	0.748323	0.236995	0.093277		54.6	0.154343	0.101406	0.07915		54.6	0.013036	0.005605	0.003651			54.8	1.22416	0.587399	0.478053		54.8
		55	0.947127	0.397217	0.495579		55	1.09839	0.291642	0.237394		55	0.155254	0.075721	0.115055		55	0.0133092	0.007007	0.007032			54.8	1.22051	0.545895	0.482582		54.8	0.750218	0.238095	0.093666		54.8	0.155045	0.101794	0.079571		54.8	0.012816	0.005609	0.003442			55	1.22665	0.58719	0.478265		55
		55.2	0.949257	0.398103	0.495634		55.2	1.10089	0.292448	0.237874		55.2	0.155591	0.076199	0.115585		55.2	0.0130839	0.007257	0.007052			55	1.22262	0.546221	0.482708		55	0.75236	0.238886	0.093767		55	0.155739	0.102119	0.080114		55	0.012422	0.005514	0.003416			55.2	1.22938	0.587265	0.478798		55.2
		55.4	0.951217	0.398822	0.495563		55.4	1.10343	0.293525	0.238895		55.4	0.156507	0.076452	0.116019		55.4	0.0129	0.007109	0.007547			55.2	1.22453	0.546649	0.483032		55.2	0.754192	0.239327	0.093975		55.2	0.156442	0.102735	0.080169		55.2	0.012324	0.005294	0.003323			55.4	1.23179	0.587988	0.479197		55.4
		55.6	0.953417	0.399697	0.495554		55.6	1.10579	0.294653	0.239755		55.6	0.157505	0.076698	0.116504		55.6	0.0123794	0.007025	0.00767			55.4	1.22705	0.546917	0.483183		55.4	0.755901	0.239839	0.094153		55.4	0.157115	0.103429	0.0802		55.4	0.012522	0.005603	0.003177			55.6	1.23445	0.588081	0.479546		55.6
		55.8	0.955432	0.400415	0.4959		55.8	1.10819	0.295246	0.240243		55.8	0.158288	0.076787	0.117071		55.8	0.0125009	0.007309	0.007407			55.6	1.22925	0.547737	0.483272		55.6	0.757881	0.240085	0.094478		55.6	0.157579	0.103972	0.080726		55.6	0.012358	0.00557	0.002826			55.8	1.23712	0.58821	0.479937		55.8
		56	0.957366	0.401254	0.496649		56	1.11017	0.295844	0.241025		56	0.158933	0.076971	0.117547		56	0.0122612	0.007415	0.007461			55.8	1.23161	0.548361	0.483459		55.8	0.759803	0.240847	0.095076		55.8	0.157971	0.104817	0.08105		55.8	0.012773	0.005435	0.002434			56	1.23929	0.588596	0.480616		56
		56.2	0.959298	0.402186	0.496723		56.2	1.11212	0.296531	0.241334		56.2	0.159931	0.077269	0.117867		56.2	0.0122611	0.007858	0.007624			56	1.23391	0.548954	0.483972		56	0.761875	0.241225	0.095355		56	0.158109	0.105559	0.08179		56	0.012762	0.005351	0.002321			56.2	1.24162	0.589129	0.480969		56.2
		56.4	0.96133	0.402593	0.497279		56.4	1.11407	0.297204	0.242149		56.4	0.160449	0.077231	0.117818		56.4	0.0121898	0.00821	0.007715			56.2	1.23572	0.549508	0.48441		56.2	0.76391	0.241983	0.095777		56.2	0.158671	0.105752	0.082235		56.2	0.013013	0.005431	0.002572			56.4	1.24422	0.589947	0.481378		56.4
		56.6	0.963692	0.403066	0.497763		56.6	1.11651	0.297527	0.242922		56.6	0.161153	0.077205	0.117741		56.6	0.0124253	0.008186	0.007703			56.4	1.23778	0.550278	0.484904		56.4	0.765624	0.242489	0.09616		56.4	0.158669	0.10621	0.082441		56.4	0.013076	0.005276	0.002773			56.6	1.24651	0.590033	0.481743		56.6
		56.8	0.965925	0.403307	0.498308		56.8	1.11844	0.297781	0.243237		56.8	0.161803	0.077372	0.118146		56.8	0.0119765	0.008169	0.00759			56.6	1.2401	0.550677	0.485177		56.6	0.767609	0.242897	0.096161		56.6	0.158819	0.106945	0.082493		56.6	0.013119	0.005009	0.002802			56.8	1.24881	0.590442	0.481789		56.8
		57	0.967961	0.403576	0.498853		57	1.12087	0.298398	0.243421		57	0.16229	0.077324	0.118613		57	0.0117764	0.008259	0.007775			56.8	1.24213	0.551227	0.48581		56.8	0.769659	0.243522	0.096326		56.8	0.159344	0.107052	0.082794		56.8	0.013122	0.005159	0.003192			57	1.25114	0.590849	0.481922		57
		57.2	0.970356	0.40428	0.498907		57.2	1.12315	0.299195	0.244053		57.2	0.162659	0.077386	0.119046		57.2	0.011937	0.00793	0.007977			57	1.24391	0.551795	0.485965		57	0.77114	0.244186	0.096513		57	0.15977	0.107171	0.083141		57	0.013117	0.005106	0.003536			57.2	1.25354	0.591641	0.482078		57.2
		57.4	0.97231	0.404641	0.498837		57.4	1.12527	0.29988	0.244763		57.4	0.163126	0.077634	0.119463		57.4	0.0121556	0.007878	0.008021			57.2	1.24551	0.552431	0.486256		57.2	0.773104	0.245181	0.096747		57.2	0.160399	0.107272	0.083335		57.2	0.013212	0.005577	0.003624			57.4	1.25568	0.591865	0.48214		57.4
		57.6	0.974551	0.404899	0.49946		57.6	1.12688	0.300352	0.245254		57.6	0.163593	0.077564	0.119748		57.6	0.0119504	0.007864	0.007836			57.4	1.2473	0.552938	0.486589		57.4	0.774727	0.246095	0.096899		57.4	0.160728	0.107451	0.083228		57.4	0.013351	0.005991	0.003871			57.6	1.25785	0.592178	0.482321		57.6
		57.8	0.977426	0.405226	0.500081		57.8	1.1288	0.30104	0.245988		57.8	0.164083	0.077702	0.119631		57.8	0.0120765	0.007721	0.007549			57.6	1.2489	0.553429	0.487107		57.6	0.776803	0.246939	0.096818		57.6	0.161356	0.107716	0.083447		57.6	0.013369	0.006202	0.004542			57.8	1.25965	0.592593	0.482607		57.8
		58	0.979444	0.405691	0.500576		58	1.13099	0.301681	0.246574		58	0.1647	0.077796	0.11997		58	0.0121069	0.007827	0.007356			57.8	1.25119	0.553532	0.487539		57.8	0.778604	0.247241	0.097199		57.8	0.161651	0.108084	0.08369		57.8	0.013222	0.006385	0.004801			58	1.26186	0.593147	0.482647		58
		58.2	0.981571	0.405983	0.500819		58.2	1.13271	0.302336	0.247433		58.2	0.165381	0.078143	0.120032		58.2	0.0123405	0.007621	0.007111			58	1.25329	0.553653	0.487827		58	0.780405	0.248054	0.097509		58	0.161959	0.10788	0.083951		58	0.012951	0.006513	0.00501			58.2	1.26407	0.593418	0.483049		58.2
		58.4	0.983421	0.406519	0.501061		58.4	1.13485	0.302897	0.248109		58.4	0.166114	0.078415	0.120328		58.4	0.0125845	0.007673	0.006759			58.2	1.25549	0.553685	0.488339		58.2	0.782607	0.248962	0.097779		58.2	0.162631	0.108631	0.084364		58.2	0.013007	0.006874	0.005084			58.4	1.26601	0.593912	0.483566		58.4
		58.6	0.985241	0.406903	0.501132		58.6	1.13707	0.303876	0.249094		58.6	0.166584	0.078836	0.120763		58.6	0.0129366	0.007523	0.006383			58.4	1.25706	0.553735	0.488759		58.4	0.784607	0.249625	0.098114		58.4	0.162943	0.108988	0.084497		58.4	0.013116	0.007002	0.005208			58.6	1.268	0.594163	0.483975		58.6
		58.8	0.987318	0.407422	0.50147		58.8	1.13893	0.304505	0.250116		58.8	0.167048	0.079212	0.121286		58.8	0.0130332	0.007086	0.006063			58.6	1.2591	0.553621	0.489093		58.6	0.786263	0.250175	0.098161		58.6	0.163369	0.109291	0.084668		58.6	0.013417	0.00687	0.005118			58.8	1.26993	0.594869	0.484133		58.8
		59	0.989281	0.408289	0.501481		59	1.141	0.305471	0.250844		59	0.167719	0.080034	0.121737		59	0.0133198	0.007157	0.006121			58.8	1.26143	0.553873	0.489264		58.8	0.78808	0.250976	0.098646		58.8	0.164142	0.109609	0.084813		58.8	0.013106	0.007068	0.004897			59	1.27207	0.595139	0.484287		59
		59.2	0.991076	0.409035	0.501151		59.2	1.14315	0.306099	0.251443		59.2	0.168391	0.080231	0.122216		59.2	0.0129961	0.007251	0.005637			59	1.26316	0.554179	0.489607		59	0.790246	0.251399	0.09896		59	0.164982	0.109928	0.084938		59	0.012947	0.006777	0.004956			59.2	1.2741	0.595701	0.48493		59.2
		59.4	0.993151	0.40979	0.501646		59.4	1.14523	0.307219	0.252335		59.4	0.168977	0.080693	0.122506		59.4	0.0132733	0.00732	0.005695			59.2	1.26501	0.554628	0.489935		59.2	0.792132	0.252083	0.099021		59.2	0.165607	0.11053	0.085231		59.2	0.013079	0.006674	0.004596			59.4	1.27602	0.596306	0.485506		59.4
		59.6	0.99484	0.410582	0.501723		59.6	1.14689	0.308027	0.25296		59.6	0.169434	0.080806	0.12308		59.6	0.0133363	0.007239	0.00517			59.4	1.26728	0.555097	0.490265		59.4	0.794183	0.252836	0.099632		59.4	0.166044	0.111181	0.08565		59.4	0.013337	0.006291	0.004179			59.6	1.27839	0.596416	0.486111		59.6
		59.8	0.996549	0.411261	0.502434		59.8	1.14904	0.308741	0.253133		59.8	0.170065	0.080968	0.123814		59.8	0.0135622	0.007557	0.004883			59.6	1.26908	0.555702	0.490686		59.6	0.795904	0.253142	0.100303		59.6	0.166611	0.111485	0.086403		59.6	0.012826	0.006025	0.003771			59.8	1.28037	0.596464	0.486422		59.8
		60	0.998148	0.411948	0.502975		60	1.15101	0.309539	0.253437		60	0.170171	0.081275	0.124689		60	0.0136709	0.007521	0.005166			59.8	1.27083	0.556277	0.491282		59.8	0.797652	0.253719	0.100824		59.8	0.167262	0.111927	0.086956		59.8	0.013265	0.005891	0.00378			60	1.2822	0.596974	0.486871		60
		60.2	0.999902	0.412934	0.503508		60.2	1.15292	0.310426	0.253685		60.2	0.171068	0.08113	0.12474		60.2	0.0138439	0.007853	0.00565			60	1.27248	0.556866	0.491832		60	0.79932	0.25415	0.101462		60	0.168014	0.112139	0.087615		60	0.013102	0.005277	0.003981			60.2	1.28437	0.597363	0.487219		60.2
		60.4	1.00194	0.41335	0.503955		60.4	1.15482	0.311118	0.254214		60.4	0.171715	0.081421	0.125222		60.4	0.0137	0.007711	0.005675			60.2	1.27438	0.557628	0.491926		60.2	0.801162	0.254704	0.102087		60.2	0.168493	0.112481	0.087923		60.2	0.012998	0.005177	0.004202			60.4	1.28667	0.597742	0.487563		60.4
		60.6	1.00376	0.41407	0.504386		60.6	1.15672	0.311631	0.254451		60.6	0.172299	0.081641	0.125891		60.6	0.013835	0.007872	0.005675			60.4	1.27654	0.558066	0.492151		60.4	0.802956	0.255168	0.102439		60.4	0.169232	0.112833	0.088005		60.4	0.012759	0.005133	0.004094			60.6	1.28886	0.598052	0.48776		60.6
		60.8	1.0056	0.414788	0.504765		60.8	1.15868	0.312271	0.254805		60.8	0.173348	0.08184	0.126981		60.8	0.0138025	0.007902	0.005673			60.6	1.27837	0.558449	0.492163		60.6	0.804551	0.255793	0.103104		60.6	0.169777	0.113118	0.088477		60.6	0.012557	0.00513	0.003867			60.8	1.29116	0.598576	0.488128		60.8
		61	1.00721	0.415242	0.504946		61	1.16085	0.312976	0.255311		61	0.174128	0.082134	0.127698		61	0.0141298	0.007852	0.006333			60.8	1.28033	0.559167	0.492825		60.8	0.806056	0.256574	0.103602		60.8	0.170644	0.113203	0.088583		60.8	0.012787	0.005167	0.004126			61	1.29316	0.599302	0.48831		61
		61.2	1.00902	0.415827	0.505308		61.2	1.16291	0.313341	0.255837		61.2	0.174445	0.082522	0.128018		61.2	0.014327	0.007882	0.006559			61	1.2821	0.559978	0.492978		61	0.807579	0.257283	0.103743		61	0.171289	0.113329	0.08848		61	0.01262	0.005066	0.003886			61.2	1.29551	0.59968	0.488523		61.2
		61.4	1.01053	0.416169	0.505809		61.4	1.16484	0.314025	0.256277		61.4	0.174741	0.082492	0.128		61.4	0.0142488	0.008065	0.006608			61.2	1.28397	0.560682	0.493159		61.2	0.809311	0.258242	0.103859		61.2	0.172164	0.11348	0.088619		61.2	0.012433	0.005355	0.003686			61.4	1.29749	0.599725	0.488648		61.4
		61.6	1.01242	0.416607	0.50658		61.6	1.16661	0.314503	0.256706		61.6	0.175363	0.082656	0.12817		61.6	0.0142406	0.008335	0.006584			61.4	1.28592	0.561058	0.493831		61.4	0.811027	0.25888	0.104066		61.4	0.172667	0.113866	0.088855		61.4	0.012645	0.005494	0.003552			61.6	1.29954	0.599928	0.488899		61.6
		61.8	1.01427	0.417494	0.506601		61.8	1.16881	0.315208	0.25755		61.8	0.176151	0.082817	0.128253		61.8	0.0141894	0.008354	0.006703			61.6	1.28783	0.5615	0.494004		61.6	0.812883	0.259229	0.104479		61.6	0.173192	0.11415	0.088993		61.6	0.012373	0.006042	0.0037			61.8	1.30154	0.599817	0.489062		61.8
		62	1.01591	0.417953	0.506942		62	1.17092	0.315702	0.258161		62	0.176506	0.082772	0.128632		62	0.0140615	0.008084	0.006802			61.8	1.29021	0.561864	0.494481		61.8	0.814787	0.259654	0.104783		61.8	0.173825	0.114369	0.089313		61.8	0.012032	0.006142	0.003595			62	1.30379	0.600332	0.489397		62
		62.2	1.01752	0.418586	0.506851		62.2	1.17265	0.316317	0.259125		62.2	0.176837	0.083375	0.129148		62.2	0.01395	0.008257	0.007261			62	1.29212	0.562035	0.494752		62	0.816553	0.260717	0.104597		62	0.174649	0.114769	0.089341		62	0.011935	0.006481	0.00364			62.2	1.30592	0.600671	0.489802		62.2
		62.4	1.01914	0.418975	0.506877		62.4	1.17488	0.316953	0.259969		62.4	0.177434	0.083784	0.129551		62.4	0.0136424	0.007937	0.007363			62.2	1.29417	0.562183	0.495266		62.2	0.818549	0.261339	0.10467		62.2	0.175313	0.11522	0.089498		62.2	0.011811	0.006777	0.003573			62.4	1.30816	0.600766	0.489991		62.4
		62.6	1.02077	0.419347	0.507302		62.6	1.17673	0.317689	0.261028		62.6	0.177635	0.084056	0.129852		62.6	0.013514	0.007712	0.007779			62.4	1.29585	0.562521	0.495594		62.4	0.820145	0.262252	0.104929		62.4	0.175568	0.11551	0.089716		62.4	0.011869	0.007103	0.003627			62.6	1.31037	0.601041	0.4904		62.6
		62.8	1.02263	0.41988	0.5078		62.8	1.17836	0.318129	0.261872		62.8	0.178267	0.084435	0.129712		62.8	0.0133928	0.008027	0.008088			62.6	1.29813	0.562646	0.496074		62.6	0.821542	0.262829	0.105052		62.6	0.176109	0.115764	0.089721		62.6	0.011894	0.007023	0.003434			62.8	1.31243	0.601493	0.490856		62.8
		63	1.02449	0.420402	0.507575		63	1.18026	0.319109	0.262722		63	0.178569	0.084938	0.129982		63	0.0130973	0.008153	0.008049			62.8	1.30003	0.5632	0.496385		62.8	0.823407	0.263465	0.105268		62.8	0.176948	0.116101	0.090054		62.8	0.011547	0.007201	0.003475			63	1.31457	0.601874	0.491511		63
		63.2	1.0265	0.421007	0.507295		63.2	1.18197	0.319709	0.263435		63.2	0.179044	0.085154	0.130328		63.2	0.0129649	0.008197	0.007765			63	1.30143	0.563578	0.496445		63	0.825266	0.263942	0.105313		63	0.177412	0.116323	0.090672		63	0.011401	0.00704	0.003506			63.2	1.31649	0.601999	0.492037		63.2
		63.4	1.02856	0.421567	0.50782		63.4	1.18393	0.320742	0.264398		63.4	0.17955	0.085545	0.130668		63.4	0.0128433	0.008278	0.007998			63.2	1.30324	0.563912	0.496788		63.2	0.826814	0.264705	0.105242		63.2	0.178015	0.116886	0.090934		63.2	0.011465	0.006927	0.003553			63.4	1.31822	0.602248	0.492493		63.4
		63.6	1.0305	0.421885	0.507789		63.6	1.18552	0.321525	0.265062		63.6	0.180159	0.085893	0.131036		63.6	0.0126449	0.00786	0.007848			63.4	1.30478	0.564343	0.496933		63.4	0.828347	0.265049	0.105792		63.4	0.178354	0.117041	0.091492		63.4	0.011528	0.007026	0.003638			63.6	1.32032	0.602499	0.492718		63.6
		63.8	1.03276	0.421994	0.508259		63.8	1.18772	0.322157	0.265682		63.8	0.180596	0.086414	0.131286		63.8	0.0127816	0.007831	0.007449			63.6	1.30614	0.564459	0.497224		63.6	0.829715	0.265484	0.106045		63.6	0.179139	0.117418	0.091819		63.6	0.011366	0.006968	0.003773			63.8	1.32215	0.602721	0.492914		63.8
		64	1.03473	0.422296	0.508496		64	1.18944	0.323084	0.266295		64	0.181094	0.086904	0.131776		64	0.0126545	0.00753	0.007565			63.8	1.30766	0.565155	0.497522		63.8	0.831453	0.266201	0.106604		63.8	0.179486	0.117653	0.092283		63.8	0.011946	0.006761	0.004191			64	1.32389	0.603595	0.49339		64
		64.2	1.03714	0.422886	0.508602		64.2	1.19058	0.323856	0.267007		64.2	0.182223	0.087414	0.131654		64.2	0.012412	0.007303	0.007288			64	1.30927	0.565655	0.497582		64	0.83299	0.266764	0.107086		64	0.180091	0.118092	0.092562		64	0.011787	0.006619	0.004435			64.2	1.32603	0.603885	0.493905		64.2
		64.4	1.03946	0.423178	0.50834		64.4	1.19232	0.324358	0.267582		64.4	0.182613	0.088202	0.131782		64.4	0.0130942	0.007351	0.006623			64.2	1.31089	0.566126	0.497726		64.2	0.834669	0.267175	0.107524		64.2	0.180713	0.118597	0.093152		64.2	0.011694	0.006788	0.004361			64.4	1.32786	0.604555	0.494221		64.4
		64.6	1.04146	0.424002	0.508658		64.6	1.19372	0.32495	0.267943		64.6	0.18302	0.088371	0.132051		64.6	0.0135003	0.007472	0.006624			64.4	1.31232	0.566277	0.498287		64.4	0.836185	0.268024	0.108055		64.4	0.181398	0.118863	0.0935		64.4	0.011751	0.006656	0.004343			64.6	1.32957	0.605164	0.494314		64.6
		64.8	1.04354	0.424462	0.509305		64.8	1.19532	0.325503	0.268288		64.8	0.183779	0.08895	0.132766		64.8	0.0139564	0.00732	0.006509			64.6	1.3139	0.566973	0.498518		64.6	0.837746	0.268692	0.108479		64.6	0.181536	0.11937	0.094092		64.6	0.011657	0.006555	0.004029			64.8	1.33136	0.605433	0.494738		64.8
		65	1.04534	0.424737	0.509285		65	1.19725	0.326199	0.268274		65	0.183991	0.089342	0.133023		65	0.0141218	0.00757	0.006752			64.8	1.31549	0.567481	0.499312		64.8	0.839416	0.269539	0.108408		64.8	0.181993	0.119773	0.094132		64.8	0.011657	0.006243	0.00435			65	1.33295	0.605866	0.494709		65
		65.2	1.04711	0.425214	0.509825		65.2	1.199	0.326805	0.267972		65.2	0.184521	0.089649	0.133261		65.2	0.0144164	0.007757	0.006577			65	1.31708	0.567806	0.499728		65	0.840842	0.270221	0.108344		65	0.182725	0.119996	0.094352		65	0.011582	0.005949	0.004395			65.2	1.3353	0.605619	0.495063		65.2
		65.4	1.04905	0.425329	0.510576		65.4	1.20085	0.327653	0.267846		65.4	0.185134	0.0896	0.133525		65.4	0.014688	0.007447	0.006897			65.2	1.3188	0.567793	0.499988		65.2	0.842739	0.271221	0.108679		65.2	0.183225	0.120343	0.095002		65.2	0.011833	0.006212	0.004289			65.4	1.33703	0.605684	0.495416		65.4
		65.6	1.05077	0.426001	0.510945		65.6	1.2025	0.328071	0.267979		65.6	0.185579	0.089946	0.133897		65.6	0.0148419	0.007564	0.006972			65.4	1.3203	0.568145	0.500861		65.4	0.844693	0.271952	0.109329		65.4	0.183765	0.120967	0.095128		65.4	0.012311	0.005975	0.004385			65.6	1.3389	0.605903	0.495982		65.6
		65.8	1.0523	0.426753	0.511439		65.8	1.20446	0.328624	0.268254		65.8	0.185817	0.089884	0.134448		65.8	0.0147668	0.00731	0.007093			65.6	1.32208	0.568543	0.500889		65.6	0.846595	0.272498	0.109466		65.6	0.1842	0.121521	0.094983		65.6	0.011842	0.006176	0.004473			65.8	1.34097	0.606135	0.496611		65.8
		66	1.0543	0.427285	0.511989		66	1.20634	0.328997	0.268348		66	0.186034	0.089905	0.135085		66	0.014971	0.007414	0.007355			65.8	1.32412	0.56885	0.501278		65.8	0.848759	0.273178	0.109593		65.8	0.185375	0.122115	0.095359		65.8	0.011972	0.005934	0.004621			66	1.34322	0.606826	0.49719		66
		66.2	1.05583	0.428118	0.512659		66.2	1.20844	0.329752	0.268848		66.2	0.186825	0.090472	0.135774		66.2	0.0152006	0.007796	0.007623			66	1.32571	0.569073	0.501859		66	0.850453	0.273735	0.109582		66	0.186088	0.122441	0.095309		66	0.011879	0.006346	0.004765			66.2	1.3452	0.606975	0.497376		66.2
		66.4	1.05739	0.428707	0.513433		66.4	1.21046	0.330411	0.269296		66.4	0.187475	0.090663	0.136237		66.4	0.0155309	0.007256	0.007516			66.2	1.32744	0.569464	0.502316		66.2	0.852489	0.273856	0.10982		66.2	0.186686	0.122672	0.095575		66.2	0.01188	0.006295	0.004765			66.4	1.34699	0.607433	0.497652		66.4
		66.6	1.05907	0.429408	0.514301		66.6	1.21244	0.331229	0.269609		66.6	0.188073	0.090695	0.13648		66.6	0.0157222	0.007881	0.00798			66.4	1.32927	0.569813	0.502543		66.4	0.85412	0.274389	0.110059		66.4	0.187388	0.123171	0.095641		66.4	0.01233	0.006374	0.004508			66.6	1.34878	0.607833	0.498099		66.6
		66.8	1.06058	0.430313	0.51449		66.8	1.21439	0.331667	0.270364		66.8	0.188985	0.090915	0.136906		66.8	0.0159934	0.008353	0.008211			66.6	1.33096	0.569989	0.502482		66.6	0.855745	0.274894	0.11023		66.6	0.188179	0.123457	0.095706		66.6	0.01253	0.006453	0.004508			66.8	1.35072	0.608172	0.498335		66.8
		67	1.0622	0.431149	0.514438		67	1.21624	0.332778	0.271236		67	0.189795	0.091194	0.137598		67	0.0158496	0.008455	0.008208			66.8	1.33262	0.569979	0.502367		66.8	0.857504	0.275287	0.110648		66.8	0.188683	0.123586	0.095874		66.8	0.012886	0.006486	0.004583			67	1.35268	0.608611	0.498388		67
		67.2	1.06388	0.431857	0.514673		67.2	1.21807	0.333364	0.271801		67.2	0.190652	0.091507	0.138227		67.2	0.015925	0.008567	0.008391			67	1.33406	0.570332	0.502397		67	0.859178	0.275695	0.110689		67	0.18907	0.123936	0.096017		67	0.013284	0.006569	0.004624			67.2	1.35445	0.608805	0.498281		67.2
		67.4	1.06555	0.432392	0.515254		67.4	1.21983	0.334005	0.272343		67.4	0.190948	0.091921	0.138728		67.4	0.0159054	0.008548	0.008506			67.2	1.33571	0.570388	0.502736		67.2	0.860563	0.275766	0.110686		67.2	0.189412	0.124363	0.096101		67.2	0.013785	0.006638	0.004483			67.4	1.35665	0.609222	0.498047		67.4
		67.6	1.06717	0.432733	0.515934		67.6	1.2217	0.334823	0.273		67.6	0.191889	0.092335	0.139202		67.6	0.0160206	0.008467	0.008201			67.4	1.33695	0.570596	0.50253		67.4	0.861743	0.276132	0.110927		67.4	0.189616	0.12471	0.096366		67.4	0.013959	0.006781	0.004429			67.6	1.35861	0.609512	0.498195		67.6
		67.8	1.06878	0.433074	0.51623		67.8	1.22372	0.335358	0.273669		67.8	0.192603	0.092978	0.139637		67.8	0.0156358	0.008917	0.008192			67.6	1.33839	0.570856	0.502666		67.6	0.863218	0.276644	0.111045		67.6	0.190189	0.125325	0.096438		67.6	0.014456	0.006782	0.004605			67.8	1.36069	0.609692	0.498265		67.8
		68	1.07039	0.433855	0.516081		68	1.22553	0.336125	0.274505		68	0.19335	0.093047	0.139928		68	0.015322	0.008692	0.008496			67.8	1.33998	0.57141	0.502955		67.8	0.864673	0.277253	0.111499		67.8	0.190697	0.125668	0.096674		67.8	0.014736	0.006911	0.004803			68	1.36265	0.609984	0.498402		68
		68.2	1.07229	0.434404	0.515945		68.2	1.22666	0.336572	0.275577		68.2	0.194037	0.093361	0.140312		68.2	0.0153818	0.008809	0.008114			68	1.34124	0.571729	0.503258		68	0.866085	0.277533	0.111704		68	0.191165	0.126162	0.096908		68	0.014778	0.007203	0.004529			68.2	1.36459	0.609903	0.498269		68.2
		68.4	1.07403	0.434675	0.515931		68.4	1.22852	0.33689	0.276125		68.4	0.194247	0.093359	0.140583		68.4	0.0154282	0.00904	0.008049			68.2	1.34286	0.571844	0.503863		68.2	0.867505	0.278279	0.112076		68.2	0.19144	0.126499	0.097414		68.2	0.014622	0.00711	0.004199			68.4	1.36613	0.610078	0.498364		68.4
		68.6	1.07539	0.435121	0.516393		68.6	1.22982	0.33717	0.276434		68.6	0.195039	0.093566	0.141107		68.6	0.0148114	0.008928	0.007977			68.4	1.34434	0.572311	0.504269		68.4	0.86901	0.279015	0.112402		68.4	0.191515	0.126752	0.097902		68.4	0.014664	0.007135	0.004287			68.6	1.36737	0.610172	0.498346		68.6
		68.8	1.07704	0.435362	0.516538		68.8	1.23167	0.33748	0.276545		68.8	0.195814	0.093849	0.141816		68.8	0.0149814	0.008679	0.007806			68.6	1.34605	0.573058	0.504334		68.6	0.870757	0.279702	0.112563		68.6	0.191843	0.127252	0.098112		68.6	0.01472	0.007267	0.004125			68.8	1.36891	0.610132	0.498825		68.8
		69	1.07826	0.435514	0.516142		69	1.23351	0.337907	0.276633		69	0.196613	0.093833	0.141726		69	0.0149673	0.008663	0.007759			68.8	1.34772	0.573262	0.504885		68.8	0.872268	0.280596	0.112388		68.8	0.19273	0.12746	0.098375		68.8	0.014688	0.007287	0.004485			69	1.3706	0.61024	0.499109		69
		69.2	1.07966	0.435755	0.516307		69.2	1.23517	0.338362	0.276936		69.2	0.197504	0.093881	0.142066		69.2	0.0152999	0.00815	0.007824			69	1.34938	0.573608	0.505001		69	0.873666	0.281341	0.112734		69	0.19331	0.127839	0.098585		69	0.015084	0.007184	0.004862			69.2	1.37237	0.610503	0.500005		69.2
		69.4	1.08141	0.436174	0.516419		69.4	1.23665	0.338873	0.277537		69.4	0.197716	0.094181	0.142023		69.4	0.0151344	0.007622	0.007485			69.2	1.35119	0.574088	0.505463		69.2	0.875246	0.282292	0.113234		69.2	0.193828	0.128175	0.098944		69.2	0.014908	0.007231	0.004907			69.4	1.37387	0.610882	0.500533		69.4
		69.6	1.08318	0.436858	0.516493		69.6	1.23786	0.339165	0.278266		69.6	0.198069	0.094361	0.142014		69.6	0.0151801	0.00745	0.007175			69.4	1.35272	0.574278	0.505835		69.4	0.876796	0.282787	0.113662		69.4	0.194643	0.12852	0.098919		69.4	0.014917	0.007088	0.005121			69.6	1.37542	0.611181	0.501531		69.6
		69.8	1.08505	0.437098	0.516783		69.8	1.23938	0.33974	0.278668		69.8	0.198534	0.094496	0.142509		69.8	0.015352	0.006937	0.007065			69.6	1.35405	0.574766	0.505509		69.6	0.878251	0.283175	0.113708		69.6	0.195213	0.128426	0.099121		69.6	0.014467	0.007013	0.005139			69.8	1.37672	0.6115	0.502221		69.8
		70	1.08665	0.437373	0.516777		70	1.24103	0.340275	0.279394		70	0.199167	0.09488	0.142994		70	0.0155925	0.006942	0.006716			69.8	1.35558	0.574971	0.505887		69.8	0.879926	0.283732	0.114337		69.8	0.196195	0.12833	0.09937		69.8	0.014331	0.006882	0.005476			70	1.37823	0.611729	0.502696		70
		70.2	1.08816	0.437652	0.517026		70.2	1.2427	0.3411	0.279973		70.2	0.199718	0.095137	0.14333		70.2	0.0155599	0.006583	0.00671			70	1.35721	0.57535	0.506237		70	0.881341	0.284148	0.114436		70	0.196842	0.128303	0.099469		70	0.014134	0.006925	0.005944			70.2	1.37961	0.611855	0.503181		70.2
		70.4	1.0899	0.438162	0.517108		70.4	1.24409	0.341539	0.280281		70.4	0.200041	0.095215	0.143942		70.4	0.0159905	0.00609	0.006916			70.2	1.35899	0.575566	0.506081		70.2	0.88266	0.284646	0.114932		70.2	0.197747	0.12871	0.099608		70.2	0.014167	0.006856	0.00615			70.4	1.38052	0.612406	0.503573		70.4
		70.6	1.09149	0.438509	0.517489		70.6	1.24554	0.342301	0.280841		70.6	0.20058	0.095472	0.144265		70.6	0.0162988	0.006142	0.007449			70.4	1.36067	0.57569	0.506023		70.4	0.884506	0.285334	0.115467		70.4	0.198402	0.129034	0.099379		70.4	0.0142	0.006652	0.00635			70.6	1.38232	0.612653	0.504061		70.6
		70.8	1.09329	0.439127	0.517518		70.8	1.24704	0.342784	0.281516		70.8	0.200806	0.095832	0.144706		70.8	0.0166833	0.006154	0.007576			70.6	1.36195	0.575847	0.506161		70.6	0.886189	0.285947	0.115888		70.6	0.198851	0.129556	0.099524		70.6	0.013999	0.006674	0.00683			70.8	1.38423	0.613291	0.504123		70.8
		71	1.09496	0.439774	0.517811		71	1.24863	0.343694	0.28232		71	0.200411	0.096165	0.145084		71	0.0172066	0.006365	0.007818			70.8	1.36351	0.57621	0.506543		70.8	0.887835	0.285989	0.116024		70.8	0.199181	0.129735	0.099703		70.8	0.014179	0.006402	0.006792			71	1.38614	0.613735	0.504144		71
		71.2	1.09649	0.440279	0.518474		71.2	1.25	0.344381	0.282654		71.2	0.200504	0.096422	0.145479		71.2	0.0172956	0.006708	0.007972			71	1.36512	0.576732	0.506773		71	0.889425	0.286278	0.116024		71	0.19984	0.130073	0.100222		71	0.014313	0.006433	0.006465			71.2	1.38779	0.61414	0.503966		71.2
		71.4	1.09832	0.440771	0.518867		71.4	1.25161	0.344852	0.28315		71.4	0.20052	0.096855	0.145825		71.4	0.017571	0.007014	0.008414			71.2	1.36655	0.576929	0.507127		71.2	0.890866	0.286377	0.116111		71.2	0.200045	0.131063	0.100428		71.2	0.014636	0.006176	0.006155			71.4	1.39016	0.614184	0.503704		71.4
		71.6	1.09983	0.441384	0.519676		71.6	1.25348	0.345498	0.283878		71.6	0.200887	0.097187	0.146279		71.6	0.0178633	0.007597	0.008537			71.4	1.36788	0.577615	0.507261		71.4	0.892216	0.287043	0.116349		71.4	0.200636	0.131646	0.100641		71.4	0.014805	0.006049	0.006212			71.6	1.39207	0.614209	0.504373		71.6
		71.8	1.10125	0.442111	0.519876		71.8	1.25522	0.345953	0.284273		71.8	0.201043	0.09769	0.14669		71.8	0.0173753	0.008033	0.009017			71.6	1.36922	0.578094	0.507683		71.6	0.893942	0.287423	0.116252		71.6	0.201177	0.132409	0.101172		71.6	0.015148	0.006191	0.006481			71.8	1.39427	0.614305	0.504504		71.8
		72	1.10281	0.442495	0.520327		72	1.25707	0.34642	0.285052		72	0.201334	0.097771	0.147113		72	0.0172301	0.007992	0.008952			71.8	1.3706	0.578363	0.508448		71.8	0.895589	0.287844	0.116818		71.8	0.201703	0.13307	0.101264		71.8	0.015206	0.005879	0.006429			72	1.39598	0.614635	0.50472		72
		72.2	1.10453	0.442788	0.52074		72.2	1.25842	0.34677	0.285649		72.2	0.201816	0.09818	0.147614		72.2	0.0172362	0.008059	0.009047			72	1.37175	0.578901	0.508496		72	0.897112	0.288172	0.117179		72	0.201785	0.133415	0.101607		72	0.015403	0.005734	0.006181			72.2	1.39742	0.614756	0.504761		72.2
		72.4	1.10606	0.443056	0.52107		72.4	1.26037	0.347234	0.285911		72.4	0.202344	0.09834	0.147789		72.4	0.0167472	0.008361	0.009084			72.2	1.37314	0.579037	0.508817		72.2	0.898645	0.288829	0.11741		72.2	0.202165	0.133682	0.10224		72.2	0.015278	0.005781	0.006162			72.4	1.39933	0.615023	0.505353		72.4
		72.6	1.10743	0.443558	0.521456		72.6	1.26206	0.347782	0.28626		72.6	0.202833	0.098641	0.148219		72.6	0.0165488	0.008489	0.009234			72.4	1.37474	0.579731	0.508839		72.4	0.900609	0.289302	0.117769		72.4	0.202492	0.134068	0.102468		72.4	0.015671	0.005943	0.006211			72.6	1.40094	0.615604	0.505618		72.6
		72.8	1.10876	0.443863	0.521469		72.8	1.26399	0.348405	0.286428		72.8	0.203512	0.098756	0.148384		72.8	0.0169874	0.008747	0.009476			72.6	1.37625	0.58036	0.508925		72.6	0.902371	0.289681	0.117777		72.6	0.202844	0.134654	0.102762		72.6	0.016078	0.006024	0.005986			72.8	1.403	0.615978	0.50607		72.8
		73	1.1101	0.44407	0.521842		73	1.26539	0.348839	0.286971		73	0.204199	0.098926	0.148413		73	0.0166596	0.008894	0.009602			72.8	1.37758	0.580941	0.508927		72.8	0.903547	0.290209	0.117895		72.8	0.203557	0.135027	0.103397		72.8	0.016239	0.006006	0.00609			73	1.40475	0.616374	0.506451		73
		73.2	1.1118	0.444638	0.521911		73.2	1.26695	0.349538	0.287641		73.2	0.205051	0.099144	0.148629		73.2	0.0169178	0.008931	0.009507			73	1.37887	0.581573	0.50908		73	0.904697	0.291104	0.118501		73	0.203704	0.135552	0.103555		73	0.016793	0.005562	0.006015			73.2	1.40647	0.616365	0.506621		73.2
		73.4	1.11355	0.444823	0.522054		73.4	1.26824	0.350177	0.288493		73.4	0.205675	0.099751	0.148827		73.4	0.0166002	0.008985	0.009237			73.2	1.38012	0.582044	0.509395		73.2	0.905783	0.291755	0.119009		73.2	0.204198	0.135576	0.104029		73.2	0.016918	0.005575	0.00579			73.4	1.40841	0.616287	0.506766		73.4
		73.6	1.11503	0.445188	0.522277		73.6	1.26975	0.350744	0.289162		73.6	0.206707	0.099799	0.149276		73.6	0.0165284	0.008884	0.009284			73.4	1.38112	0.581984	0.509302		73.4	0.907362	0.292178	0.119662		73.4	0.204724	0.135668	0.104388		73.4	0.017159	0.00575	0.005561			73.6	1.4101	0.616035	0.507175		73.6
		73.8	1.11646	0.445377	0.522229		73.8	1.27144	0.351381	0.289351		73.8	0.207508	0.100021	0.149888		73.8	0.0164763	0.008788	0.009128			73.6	1.38181	0.582373	0.50913		73.6	0.908329	0.292738	0.119946		73.6	0.205128	0.135657	0.104815		73.6	0.017017	0.006046	0.005724			73.8	1.41159	0.616213	0.507158		73.8
		74	1.1176	0.44562	0.522412		74	1.27325	0.351736	0.289896		74	0.208342	0.10029	0.150436		74	0.016347	0.009041	0.008906			73.8	1.38315	0.582411	0.509389		73.8	0.909862	0.293442	0.12051		73.8	0.205596	0.135711	0.105187		73.8	0.017182	0.006364	0.005737			74	1.41308	0.616489	0.507604		74
		74.2	1.11918	0.445943	0.52224		74.2	1.27474	0.352378	0.290049		74.2	0.208756	0.10032	0.150925		74.2	0.016333	0.008816	0.009287			74	1.38459	0.582687	0.509434		74	0.911407	0.293872	0.120957		74	0.206045	0.135983	0.10561		74	0.017365	0.006694	0.005977			74.2	1.41419	0.616652	0.507813		74.2
		74.4	1.12097	0.446535	0.522223		74.4	1.27639	0.352997	0.290413		74.4	0.209249	0.100412	0.151833		74.4	0.0168341	0.008713	0.009572			74.2	1.38598	0.582927	0.509727		74.2	0.912664	0.294502	0.121596		74.2	0.206512	0.136279	0.106013		74.2	0.0175	0.006776	0.006059			74.4	1.4154	0.617155	0.507684		74.4
		74.6	1.12283	0.44714	0.522669		74.6	1.2782	0.354037	0.290707		74.6	0.209853	0.100773	0.152457		74.6	0.0170843	0.008858	0.009791			74.4	1.38739	0.582885	0.510041		74.4	0.914615	0.29523	0.121927		74.4	0.206824	0.136485	0.10624		74.4	0.017468	0.006854	0.006187			74.6	1.41741	0.617512	0.507834		74.6
		74.8	1.12453	0.447752	0.522879		74.8	1.27976	0.354304	0.29115		74.8	0.210321	0.100895	0.153227		74.8	0.0173918	0.009127	0.009841			74.6	1.3889	0.583194	0.510856		74.6	0.916209	0.295457	0.122377		74.6	0.207116	0.136872	0.106388		74.6	0.017426	0.007359	0.006444			74.8	1.4189	0.617984	0.507683		74.8
		75	1.12562	0.448359	0.523334		75	1.28152	0.354744	0.291708		75	0.2108	0.10122	0.154126		75	0.0177305	0.009365	0.00998			74.8	1.39022	0.58348	0.511156		74.8	0.917966	0.29576	0.122798		74.8	0.207475	0.137223	0.106765		74.8	0.01778	0.007604	0.005988			75	1.42041	0.618266	0.507551		75
		75.2	1.12708	0.448656	0.523844		75.2	1.28303	0.355608	0.292003		75.2	0.211745	0.101575	0.154417		75.2	0.0176043	0.008985	0.009591			75	1.39178	0.583772	0.511511		75	0.919608	0.296471	0.123161		75	0.208054	0.137951	0.106807		75	0.017867	0.007804	0.005878			75.2	1.42198	0.618472	0.507518		75.2
		75.4	1.12892	0.44917	0.524149		75.4	1.28447	0.356265	0.292615		75.4	0.212105	0.102078	0.154886		75.4	0.0178057	0.008968	0.009923			75.2	1.3929	0.584134	0.512118		75.2	0.921319	0.296896	0.123389		75.2	0.208392	0.138725	0.106546		75.2	0.017788	0.008048	0.005762			75.4	1.42381	0.618783	0.507623		75.4
		75.6	1.13024	0.449892	0.52487		75.6	1.28589	0.357176	0.293102		75.6	0.212513	0.102481	0.155179		75.6	0.0179584	0.008914	0.009563			75.4	1.39426	0.584868	0.51252		75.4	0.922922	0.29755	0.12366		75.4	0.208879	0.139013	0.106806		75.4	0.017683	0.008343	0.005899			75.6	1.42499	0.619223	0.508204		75.6
		75.8	1.13165	0.450415	0.525069		75.8	1.28725	0.357839	0.293691		75.8	0.212792	0.103068	0.15561		75.8	0.0175929	0.008534	0.009658			75.6	1.39539	0.585013	0.513096		75.6	0.924645	0.297888	0.123782		75.6	0.209326	0.13954	0.106984		75.6	0.017833	0.008368	0.006127			75.8	1.42585	0.61976	0.508384		75.8
		76	1.13297	0.450834	0.525316		76	1.28895	0.358529	0.294236		76	0.212925	0.103322	0.156006		76	0.0177906	0.008617	0.00985			75.8	1.39668	0.585135	0.513639		75.8	0.926158	0.298454	0.124331		75.8	0.209892	0.139802	0.106818		75.8	0.017797	0.00846	0.005996			76	1.42715	0.620108	0.508674		76
		76.2	1.13445	0.451627	0.525236		76.2	1.29	0.358913	0.294743		76.2	0.212973	0.103731	0.156042		76.2	0.0177611	0.00835	0.009912			76	1.39795	0.585446	0.51374		76	0.927808	0.299099	0.124293		76	0.2106	0.139918	0.10704		76	0.017608	0.008579	0.006262			76.2	1.42843	0.620335	0.508827		76.2
		76.4	1.13583	0.452111	0.525736		76.4	1.29137	0.359297	0.295001		76.4	0.213156	0.10398	0.156629		76.4	0.0174369	0.008421	0.010123			76.2	1.3995	0.585637	0.514246		76.2	0.929287	0.299262	0.124362		76.2	0.211408	0.140386	0.107361		76.2	0.017338	0.008617	0.006299			76.4	1.43014	0.620679	0.509795		76.4
		76.6	1.1371	0.452579	0.526212		76.6	1.29261	0.360019	0.295806		76.6	0.213344	0.10405	0.157041		76.6	0.0174701	0.008421	0.01049			76.4	1.4011	0.586135	0.514047		76.4	0.930808	0.299815	0.124696		76.4	0.211991	0.140773	0.107264		76.4	0.01743	0.008413	0.006087			76.6	1.43139	0.621272	0.510265		76.6
		76.8	1.13813	0.453119	0.526444		76.8	1.29421	0.360506	0.296357		76.8	0.213796	0.104114	0.15684		76.8	0.0178466	0.008431	0.010547			76.6	1.40242	0.586691	0.514134		76.6	0.932027	0.300222	0.125023		76.6	0.212458	0.141099	0.107902		76.6	0.017328	0.008406	0.006161			76.8	1.43312	0.621511	0.510638		76.8
		77	1.13952	0.453434	0.526927		77	1.29515	0.360691	0.296857		77	0.213998	0.10431	0.157033		77	0.0174564	0.008296	0.010655			76.8	1.40344	0.587081	0.514295		76.8	0.933045	0.301174	0.125452		76.8	0.213289	0.141555	0.107963		76.8	0.017128	0.008303	0.006243			77	1.43456	0.621535	0.510922		77
		77.2	1.1411	0.453905	0.526846		77.2	1.29641	0.361356	0.297259		77.2	0.2145	0.104633	0.157027		77.2	0.0175278	0.008404	0.010581			77	1.40497	0.587651	0.514659		77	0.934488	0.301975	0.125862		77	0.21364	0.142087	0.107623		77	0.017147	0.008155	0.005951			77.2	1.43623	0.621342	0.510938		77.2
		77.4	1.14264	0.454184	0.527087		77.4	1.29769	0.361737	0.297963		77.4	0.214636	0.105078	0.157342		77.4	0.0171932	0.008441	0.010586			77.2	1.40618	0.587945	0.514722		77.2	0.935731	0.302335	0.126065		77.2	0.214266	0.142185	0.108017		77.2	0.017187	0.008216	0.005857			77.4	1.438	0.621324	0.511261		77.4
		77.6	1.14367	0.454979	0.527425		77.6	1.29921	0.362023	0.298119		77.6	0.215003	0.10525	0.157436		77.6	0.0173032	0.008653	0.010335			77.4	1.40765	0.587984	0.514955		77.4	0.937125	0.303087	0.126605		77.4	0.214845	0.142441	0.108382		77.4	0.016971	0.00836	0.005817			77.6	1.43972	0.621396	0.511718		77.6
		77.8	1.14529	0.455169	0.527417		77.8	1.3006	0.362324	0.298534		77.8	0.215562	0.105688	0.157376		77.8	0.0174294	0.008497	0.010362			77.6	1.40893	0.588305	0.515118		77.6	0.938254	0.30388	0.126863		77.6	0.215027	0.142931	0.10885		77.6	0.016823	0.008522	0.006131			77.8	1.44104	0.621696	0.511847		77.8
		78	1.14682	0.455591	0.527587		78	1.30212	0.362538	0.299054		78	0.215783	0.106173	0.157595		78	0.0176306	0.00861	0.010428			77.8	1.41071	0.588567	0.515366		77.8	0.939911	0.304638	0.127129		77.8	0.215325	0.143022	0.109079		77.8	0.016921	0.00831	0.006264			78	1.44242	0.621721	0.512137		78
		78.2	1.14846	0.456084	0.527515		78.2	1.30338	0.363298	0.299278		78.2	0.215817	0.106481	0.157943		78.2	0.0176846	0.008737	0.010533			78	1.41253	0.589013	0.515703		78	0.941347	0.305294	0.127358		78	0.215851	0.143336	0.109501		78	0.01699	0.008035	0.006624			78.2	1.44387	0.621497	0.511841		78.2
		78.4	1.15009	0.456814	0.5278		78.4	1.30495	0.363886	0.29993		78.4	0.216601	0.106871	0.158366		78.4	0.0176745	0.008929	0.010647			78.2	1.41399	0.589165	0.51626		78.2	0.942469	0.30607	0.127669		78.2	0.216124	0.143722	0.109837		78.2	0.016979	0.00763	0.006709			78.4	1.44544	0.621629	0.511751		78.4
		78.6	1.15146	0.457918	0.528251		78.6	1.30678	0.36443	0.300426		78.6	0.217627	0.107332	0.158671		78.6	0.0178005	0.009017	0.010701			78.4	1.41537	0.589153	0.516211		78.4	0.944036	0.306807	0.127661		78.4	0.21657	0.143894	0.109983		78.4	0.016901	0.007684	0.007017			78.6	1.44727	0.621496	0.51197		78.6
		78.8	1.15279	0.458103	0.528357		78.8	1.30813	0.364403	0.301057		78.8	0.218592	0.107493	0.158725		78.8	0.0175828	0.009004	0.010404			78.6	1.41638	0.589571	0.516808		78.6	0.945621	0.307289	0.127951		78.6	0.217282	0.144255	0.109741		78.6	0.016752	0.007667	0.007113			78.8	1.44886	0.621466	0.511875		78.8
		79	1.15388	0.458432	0.528648		79	1.30991	0.364862	0.301601		79	0.219402	0.107888	0.159157		79	0.0175883	0.009042	0.01023			78.8	1.41704	0.589797	0.517019		78.8	0.94707	0.308475	0.128041		78.8	0.217932	0.144499	0.109861		78.8	0.016907	0.007313	0.006687			79	1.45042	0.621628	0.512246		79
		79.2	1.15534	0.458886	0.528805		79.2	1.31099	0.365708	0.302054		79.2	0.219946	0.108215	0.159241		79.2	0.0171763	0.00892	0.010095			79	1.41808	0.59031	0.517299		79	0.948216	0.30933	0.128053		79	0.218371	0.145	0.109949		79	0.016777	0.00745	0.006383			79.2	1.45205	0.621843	0.512366		79.2
		79.4	1.15674	0.45945	0.529025		79.4	1.31222	0.366414	0.30239		79.4	0.220534	0.1082	0.159601		79.4	0.0173073	0.009158	0.010485			79.2	1.41924	0.590506	0.51765		79.2	0.949392	0.309981	0.128031		79.2	0.218608	0.145002	0.110181		79.2	0.016773	0.007464	0.006316			79.4	1.45325	0.621917	0.51248		79.4
		79.6	1.15797	0.460171	0.529374		79.6	1.31323	0.36668	0.30311		79.6	0.22124	0.108394	0.160286		79.6	0.0175878	0.009219	0.010178			79.4	1.42044	0.591031	0.518064		79.4	0.950625	0.310584	0.1282		79.4	0.218959	0.145164	0.110469		79.4	0.016793	0.007482	0.006438			79.6	1.45464	0.622074	0.513005		79.6
		79.8	1.15923	0.460518	0.529523		79.8	1.31406	0.367257	0.303594		79.8	0.221527	0.108737	0.160891		79.8	0.0174395	0.009192	0.010444			79.6	1.42165	0.591056	0.518724		79.6	0.951898	0.311265	0.128358		79.6	0.219456	0.14505	0.110719		79.6	0.016754	0.007365	0.006407			79.8	1.45571	0.622056	0.512987		79.8
		80	1.16047	0.460772	0.529778		80	1.31538	0.367934	0.304021		80	0.222058	0.108884	0.161307		80	0.0173633	0.009386	0.010469			79.8	1.42264	0.591328	0.518909		79.8	0.953019	0.311864	0.128587		79.8	0.2199	0.145004	0.110742		79.8	0.016498	0.007459	0.006549			80	1.45715	0.622134	0.513033		80
		80.2	1.16192	0.461256	0.530014		80.2	1.3163	0.368177	0.304379		80.2	0.223008	0.109224	0.161632		80.2	0.0169545	0.009199	0.010392			80	1.42389	0.591931	0.519126		80	0.954508	0.312279	0.128793		80	0.220575	0.145237	0.111054		80	0.01629	0.007449	0.006859			80.2	1.45848	0.622151	0.513038		80.2
		80.4	1.16307	0.461465	0.530631		80.4	1.31742	0.368865	0.304983		80.4	0.223732	0.109156	0.162278		80.4	0.0166862	0.009162	0.010466			80.2	1.42471	0.59239	0.519201		80.2	0.955463	0.31228	0.129039		80.2	0.221167	0.145476	0.111383		80.2	0.016298	0.007413	0.00692			80.4	1.46029	0.622537	0.513818		80.4
		80.6	1.16423	0.461925	0.530503		80.6	1.31862	0.369784	0.305712		80.6	0.224476	0.108968	0.162461		80.6	0.0165897	0.009291	0.010489			80.4	1.42556	0.592594	0.519157		80.4	0.956733	0.31286	0.129858		80.4	0.221598	0.145496	0.111813		80.4	0.016213	0.007746	0.006998			80.6	1.462	0.622992	0.514183		80.6
		80.8	1.16503	0.462213	0.530608		80.8	1.31985	0.370257	0.306022		80.8	0.22494	0.1089	0.162323		80.8	0.0163888	0.009534	0.010369			80.6	1.42691	0.593139	0.519284		80.6	0.958118	0.31332	0.130545		80.6	0.222127	0.14533	0.112377		80.6	0.016185	0.008036	0.007012			80.8	1.46398	0.623364	0.514259		80.8
		81	1.16617	0.462004	0.530333		81	1.32088	0.370966	0.30604		81	0.225086	0.10905	0.1627		81	0.0163022	0.009839	0.010277			80.8	1.4278	0.593388	0.519411		80.8	0.959459	0.313949	0.130815		80.8	0.222572	0.145708	0.112248		80.8	0.016111	0.008275	0.006757			81	1.46534	0.623768	0.514306		81
		81.2	1.16779	0.462378	0.530282		81.2	1.32198	0.371982	0.306347		81.2	0.225672	0.109205	0.162958		81.2	0.0165773	0.009897	0.010282			81	1.42959	0.594158	0.519312		81	0.960974	0.31412	0.131102		81	0.222883	0.145884	0.112748		81	0.016318	0.00848	0.006467			81.2	1.4669	0.623902	0.514586		81.2
		81.4	1.16914	0.462917	0.530561		81.4	1.32347	0.372837	0.306939		81.4	0.225826	0.109403	0.163815		81.4	0.0167839	0.010076	0.010116			81.2	1.43075	0.594546	0.519578		81.2	0.962314	0.314445	0.131281		81.2	0.22307	0.146069	0.113174		81.2	0.016469	0.0087	0.006645			81.4	1.46857	0.623923	0.514596		81.4
		81.6	1.17042	0.463365	0.530493		81.6	1.32495	0.373277	0.307052		81.6	0.226259	0.109923	0.164347		81.6	0.0170988	0.010274	0.009889			81.4	1.43218	0.594939	0.520035		81.4	0.963497	0.314768	0.131759		81.4	0.223498	0.146634	0.113267		81.4	0.016474	0.008486	0.006839			81.6	1.46985	0.623916	0.515042		81.6
		81.8	1.17216	0.463742	0.530466		81.8	1.32648	0.374154	0.307437		81.8	0.226881	0.110419	0.16445		81.8	0.0172324	0.009938	0.010092			81.6	1.43367	0.59526	0.519885		81.6	0.965232	0.315227	0.131992		81.6	0.223746	0.147441	0.113255		81.6	0.016264	0.008725	0.007002			81.8	1.47093	0.624142	0.515401		81.8
		82	1.17369	0.464176	0.530857		82	1.32797	0.374895	0.307858		82	0.226981	0.111113	0.164724		82	0.0176173	0.010009	0.010282			81.8	1.43493	0.595618	0.520063		81.8	0.966891	0.315528	0.131893		81.8	0.224491	0.147784	0.113438		81.8	0.016688	0.008523	0.007154			82	1.47199	0.624234	0.515534		82
		82.2	1.17527	0.464684	0.53109		82.2	1.32935	0.375363	0.308536		82.2	0.227576	0.111612	0.165356		82.2	0.0174168	0.009976	0.01045			82	1.43615	0.595962	0.520177		82	0.968286	0.315892	0.131981		82	0.225104	0.14812	0.113819		82	0.016995	0.008346	0.007248			82.2	1.47336	0.624192	0.515401		82.2
		82.4	1.17665	0.465299	0.530981		82.4	1.33116	0.375546	0.309373		82.4	0.228355	0.112243	0.16547		82.4	0.0174502	0.009922	0.010543			82.2	1.43697	0.596246	0.520145		82.2	0.9697	0.316159	0.132114		82.2	0.225778	0.148864	0.113695		82.2	0.016862	0.008133	0.007197			82.4	1.47457	0.62439	0.515586		82.4
		82.6	1.17799	0.46611	0.530907		82.6	1.33288	0.37595	0.309916		82.6	0.229028	0.112689	0.165342		82.6	0.0177134	0.010052	0.010869			82.4	1.43778	0.596492	0.520291		82.4	0.971479	0.316551	0.132036		82.4	0.226622	0.148981	0.113583		82.4	0.017101	0.007961	0.007507			82.6	1.47608	0.624366	0.516098		82.6
		82.8	1.17951	0.466559	0.530761		82.8	1.33423	0.376152	0.310082		82.8	0.229173	0.11307	0.165281		82.8	0.0177347	0.010198	0.01073			82.6	1.43855	0.596383	0.520991		82.6	0.97298	0.31697	0.132022		82.6	0.227757	0.149941	0.113527		82.6	0.017061	0.007808	0.007286			82.8	1.47713	0.62484	0.516223		82.8
		83	1.18049	0.466918	0.530932		83	1.3359	0.376424	0.310523		83	0.229412	0.112975	0.166165		83	0.0180173	0.010377	0.010936			82.8	1.43938	0.596423	0.521265		82.8	0.974131	0.317638	0.132049		82.8	0.228794	0.150502	0.113842		82.8	0.017354	0.007611	0.006983			83	1.47798	0.624981	0.516743		83
		83.2	1.1818	0.467537	0.531282		83.2	1.33678	0.376742	0.311082		83.2	0.229732	0.113079	0.166669		83.2	0.0182041	0.010392	0.010766			83	1.44014	0.596805	0.521438		83	0.975116	0.318019	0.132085		83	0.229352	0.151279	0.114303		83	0.01708	0.007811	0.007043			83.2	1.479	0.62496	0.516898		83.2
		83.4	1.18307	0.467896	0.531597		83.4	1.3381	0.377171	0.311447		83.4	0.230072	0.113069	0.167334		83.4	0.018557	0.010358	0.010792			83.2	1.44121	0.596673	0.521773		83.2	0.976541	0.318585	0.13211		83.2	0.229867	0.151345	0.114587		83.2	0.017075	0.007463	0.007362			83.4	1.48053	0.624882	0.517125		83.4
		83.6	1.18451	0.468425	0.532052		83.6	1.33909	0.377407	0.312362		83.6	0.230441	0.113429	0.167949		83.6	0.0186317	0.010539	0.010764			83.4	1.44229	0.597091	0.522166		83.4	0.977679	0.319237	0.132802		83.4	0.230593	0.151605	0.114984		83.4	0.017006	0.0075	0.007468			83.6	1.48185	0.625078	0.51697		83.6
		83.8	1.18567	0.468701	0.532454		83.8	1.34036	0.37797	0.312827		83.8	0.230929	0.113884	0.168011		83.8	0.0185013	0.010288	0.011113			83.6	1.44356	0.597381	0.52262		83.6	0.978881	0.320147	0.133151		83.6	0.231225	0.151738	0.115163		83.6	0.017202	0.007448	0.007268			83.8	1.48298	0.62509	0.516802		83.8
		84	1.18685	0.469058	0.532728		84	1.34184	0.378163	0.313305		84	0.23134	0.114064	0.16811		84	0.0186081	0.01043	0.011048			83.8	1.44441	0.597753	0.523076		83.8	0.980267	0.320496	0.133669		83.8	0.231888	0.152271	0.115203		83.8	0.017459	0.007307	0.007585			84	1.48461	0.62549	0.516869		84
		84.2	1.18813	0.46964	0.533219		84.2	1.34305	0.378445	0.313791		84.2	0.232228	0.114349	0.168179		84.2	0.0186205	0.010443	0.010988			84	1.44538	0.598293	0.523674		84	0.981455	0.320823	0.134058		84	0.232333	0.152727	0.115725		84	0.01759	0.007513	0.007579			84.2	1.48637	0.625945	0.516606		84.2
		84.4	1.18928	0.470126	0.533512		84.4	1.34411	0.378912	0.314505		84.4	0.232733	0.114272	0.168504		84.4	0.0188324	0.010427	0.010874			84.2	1.44637	0.59834	0.523968		84.2	0.982378	0.320976	0.134418		84.2	0.232846	0.152957	0.116348		84.2	0.017785	0.007307	0.007718			84.4	1.48842	0.626411	0.517109		84.4
		84.6	1.19056	0.47058	0.533369		84.6	1.3453	0.379174	0.314951		84.6	0.233247	0.114301	0.168857		84.6	0.0187851	0.010388	0.010956			84.4	1.44753	0.598399	0.524085		84.4	0.983515	0.321905	0.135259		84.4	0.233377	0.153136	0.11709		84.4	0.017935	0.007293	0.007475			84.6	1.48979	0.626863	0.517106		84.6
		84.8	1.19186	0.470938	0.533666		84.8	1.34673	0.379663	0.315288		84.8	0.233559	0.114037	0.16885		84.8	0.0188983	0.010705	0.010645			84.6	1.44905	0.598813	0.524171		84.6	0.984633	0.322618	0.135393		84.6	0.234002	0.153084	0.117457		84.6	0.017981	0.007156	0.007221			84.8	1.49125	0.627193	0.516985		84.8
		85	1.19312	0.471172	0.533636		85	1.34783	0.380561	0.315062		85	0.233771	0.11417	0.169318		85	0.0193938	0.010404	0.010537			84.8	1.45029	0.599112	0.524641		84.8	0.985566	0.3232	0.135623		84.8	0.234252	0.15367	0.117815		84.8	0.01783	0.00742	0.007082			85	1.4925	0.627596	0.517202		85
		85.2	1.1945	0.471941	0.534407		85.2	1.34897	0.381654	0.315259		85.2	0.234191	0.114039	0.169587		85.2	0.0192459	0.010071	0.0105			85	1.45191	0.599629	0.524699		85	0.986808	0.323508	0.135933		85	0.234573	0.15434	0.118621		85	0.018204	0.007585	0.007145			85.2	1.49381	0.627794	0.517346		85.2
		85.4	1.19567	0.472568	0.534927		85.4	1.35047	0.382391	0.315498		85.4	0.234572	0.114176	0.170721		85.4	0.0190839	0.010141	0.010331			85.2	1.45315	0.600001	0.52524		85.2	0.987785	0.324279	0.136389		85.2	0.234691	0.154884	0.118671		85.2	0.018398	0.007673	0.007385			85.4	1.49537	0.627964	0.517161		85.4
		85.6	1.19712	0.47331	0.535146		85.6	1.35192	0.383196	0.315735		85.6	0.235183	0.114526	0.171206		85.6	0.019299	0.010026	0.010119			85.4	1.45475	0.60011	0.525575		85.4	0.988964	0.324828	0.137032		85.4	0.235028	0.155433	0.118975		85.4	0.018349	0.007536	0.007657			85.6	1.49663	0.628309	0.517636		85.6
		85.8	1.19832	0.473622	0.535423		85.8	1.35334	0.384033	0.31612		85.8	0.235625	0.114609	0.171483		85.8	0.019395	0.00956	0.010318			85.6	1.45601	0.600203	0.52556		85.6	0.990314	0.325419	0.137292		85.6	0.235131	0.155918	0.119311		85.6	0.017912	0.007814	0.007787			85.8	1.49797	0.628702	0.517612		85.8
		86	1.19962	0.473911	0.535745		86	1.35419	0.384446	0.316595		86	0.235812	0.115232	0.172134		86	0.0191516	0.00958	0.010255			85.8	1.45722	0.600628	0.525991		85.8	0.991572	0.325774	0.137239		85.8	0.235333	0.15658	0.11959		85.8	0.018463	0.007911	0.007984			86	1.49928	0.628962	0.517746		86
		86.2	1.20097	0.474304	0.535664		86.2	1.3553	0.384693	0.317144		86.2	0.236181	0.115265	0.172355		86.2	0.0190606	0.009661	0.010045			86	1.45878	0.601052	0.526229		86	0.992771	0.326302	0.137414		86	0.235631	0.156905	0.119584		86	0.018305	0.008075	0.008117			86.2	1.50101	0.629301	0.517958		86.2
		86.4	1.20203	0.474704	0.535556		86.4	1.35654	0.385618	0.31739		86.4	0.236631	0.115661	0.172226		86.4	0.0194743	0.009811	0.010095			86.2	1.45979	0.60134	0.52643		86.2	0.994312	0.32682	0.137738		86.2	0.236051	0.157614	0.119344		86.2	0.017881	0.008128	0.008391			86.4	1.50226	0.62961	0.518394		86.4
		86.6	1.20326	0.475189	0.535374		86.6	1.35747	0.386528	0.317638		86.6	0.237121	0.115775	0.172435		86.6	0.0194913	0.0102	0.010424			86.4	1.461	0.601533	0.526919		86.4	0.995753	0.32717	0.13794		86.4	0.236351	0.157728	0.119577		86.4	0.017841	0.008232	0.008444			86.6	1.50357	0.629613	0.518606		86.6
		86.8	1.20458	0.47566	0.535512		86.8	1.35873	0.387043	0.317783		86.8	0.237442	0.11602	0.17309		86.8	0.0195428	0.010325	0.010485			86.6	1.46205	0.601338	0.527015		86.6	0.996585	0.327575	0.138035		86.6	0.236954	0.158305	0.119721		86.6	0.017759	0.008373	0.008302			86.8	1.50488	0.630069	0.518836		86.8
		87	1.20544	0.475689	0.535605		87	1.35998	0.387648	0.318314		87	0.238155	0.116271	0.174002		87	0.0194218	0.010522	0.010731			86.8	1.46306	0.601709	0.526893		86.8	0.99759	0.328208	0.138335		86.8	0.23766	0.158512	0.11959		86.8	0.017701	0.008398	0.008456			87	1.50639	0.630169	0.519484		87
		87.2	1.20639	0.475662	0.535663		87.2	1.36103	0.388386	0.318815		87.2	0.238885	0.117026	0.174488		87.2	0.0195114	0.010695	0.011059			87	1.46359	0.60206	0.526862		87	0.998898	0.328918	0.138566		87	0.237865	0.158909	0.119721		87	0.017523	0.008459	0.008682			87.2	1.508	0.630517	0.519598		87.2
		87.4	1.20742	0.475553	0.535558		87.4	1.36263	0.389043	0.319262		87.4	0.239345	0.117785	0.174949		87.4	0.0194733	0.010865	0.011527			87.2	1.46469	0.602272	0.526954		87.2	1.0007	0.329535	0.138768		87.2	0.238178	0.158936	0.12		87.2	0.017181	0.008372	0.008637			87.4	1.50975	0.630992	0.519854		87.4
		87.6	1.20818	0.476232	0.5358		87.6	1.36395	0.389555	0.319494		87.6	0.239818	0.118449	0.175019		87.6	0.0196921	0.010915	0.011798			87.4	1.46589	0.602624	0.526741		87.4	1.00191	0.33019	0.138972		87.4	0.238807	0.159179	0.120316		87.4	0.017098	0.008489	0.008529			87.6	1.5112	0.631141	0.519913		87.6
		87.8	1.20913	0.476654	0.535868		87.8	1.36527	0.389917	0.319855		87.8	0.240384	0.118981	0.175509		87.8	0.0198922	0.01081	0.012265			87.6	1.46655	0.602753	0.52682		87.6	1.00331	0.330788	0.138817		87.6	0.239353	0.159289	0.120362		87.6	0.017368	0.008376	0.008282			87.8	1.51247	0.631378	0.520074		87.8
		88	1.21042	0.476855	0.536313		88	1.36646	0.39044	0.320334		88	0.241203	0.119108	0.175575		88	0.020099	0.011048	0.012433			87.8	1.46709	0.602843	0.527117		87.8	1.00461	0.331234	0.138901		87.8	0.239318	0.159634	0.120398		87.8	0.017398	0.008293	0.008283			88	1.51366	0.63163	0.520325		88
		88.2	1.21163	0.476959	0.536751		88.2	1.36772	0.390967	0.320917		88.2	0.242356	0.119146	0.175987		88.2	0.0203358	0.010903	0.012354			88	1.46767	0.603041	0.526908		88	1.00601	0.33166	0.13904		88	0.239547	0.159862	0.120808		88	0.017373	0.008279	0.007856			88.2	1.51486	0.631824	0.520637		88.2
		88.4	1.21243	0.477287	0.537055		88.4	1.36871	0.391289	0.321364		88.4	0.242712	0.119371	0.176576		88.4	0.0204172	0.010927	0.01259			88.2	1.46842	0.602801	0.526796		88.2	1.00736	0.332269	0.139245		88.2	0.239859	0.160142	0.121257		88.2	0.01756	0.00815	0.007715			88.4	1.51585	0.63168	0.52099		88.4
		88.6	1.21343	0.477543	0.537331		88.6	1.3698	0.391624	0.321793		88.6	0.243162	0.11961	0.176797		88.6	0.0201852	0.010697	0.012707			88.4	1.46908	0.603052	0.526682		88.4	1.00874	0.333132	0.139476		88.4	0.240381	0.160535	0.121518		88.4	0.017762	0.008265	0.007615			88.6	1.51672	0.631936	0.521441		88.6
		88.8	1.21459	0.477977	0.537771		88.8	1.37087	0.392217	0.322667		88.8	0.243364	0.119378	0.176604		88.8	0.0201306	0.010448	0.012556			88.6	1.47024	0.603605	0.526627		88.6	1.01004	0.333223	0.139799		88.6	0.240944	0.160685	0.122		88.6	0.017633	0.0083	0.007378			88.8	1.51796	0.631796	0.521389		88.8
		89	1.2155	0.477983	0.538472		89	1.37154	0.393105	0.323165		89	0.24384	0.119572	0.176472		89	0.0200255	0.010163	0.012453			88.8	1.47152	0.603795	0.527013		88.8	1.01124	0.333333	0.140367		88.8	0.241192	0.161241	0.122601		88.8	0.017889	0.008582	0.007156			89	1.51907	0.632059	0.521614		89
		89.2	1.21666	0.478413	0.538986		89.2	1.37282	0.393822	0.323922		89.2	0.244407	0.119161	0.176626		89.2	0.01966	0.010177	0.01208			89	1.47281	0.604355	0.52704		89	1.01272	0.333869	0.140936		89	0.241326	0.1618	0.123222		89	0.018357	0.008465	0.007141			89.2	1.51994	0.632165	0.521721		89.2
		89.4	1.21804	0.478667	0.539373		89.4	1.37425	0.394409	0.32435		89.4	0.244882	0.119211	0.177611		89.4	0.0197356	0.010008	0.011865			89.2	1.47422	0.604633	0.527331		89.2	1.01385	0.334501	0.141394		89.2	0.241769	0.162029	0.123486		89.2	0.018653	0.008729	0.007183			89.4	1.52126	0.631815	0.521907		89.4
		89.6	1.21955	0.479153	0.539501		89.6	1.37561	0.395049	0.324984		89.6	0.245254	0.119246	0.177808		89.6	0.0196583	0.009904	0.011422			89.4	1.47561	0.604814	0.52779		89.4	1.015	0.334882	0.141639		89.4	0.242075	0.162398	0.124033		89.4	0.018228	0.008818	0.007167			89.6	1.52201	0.631946	0.522133		89.6
		89.8	1.22046	0.47952	0.539722		89.8	1.37661	0.395215	0.325635		89.8	0.245245	0.119442	0.177859		89.8	0.0196474	0.00984	0.011364			89.6	1.47675	0.605128	0.528309		89.6	1.01617	0.335193	0.141938		89.6	0.24251	0.162597	0.124366		89.6	0.018473	0.009171	0.00706			89.8	1.52318	0.631898	0.522273		89.8
		90	1.22185	0.479819	0.54014		90	1.37764	0.39558	0.326322		90	0.245575	0.119619	0.178184		90	0.0196074	0.010019	0.010856			89.8	1.47833	0.605543	0.528636		89.8	1.0172	0.335517	0.142472		89.8	0.242908	0.163128	0.124278		89.8	0.019005	0.009534	0.007018			90	1.52453	0.632038	0.522719		90
		90.2	1.22323	0.480177	0.540205		90.2	1.37882	0.395904	0.326686		90.2	0.245855	0.119484	0.178258		90.2	0.0199244	0.010176	0.01049			90	1.47968	0.60618	0.528934		90	1.01808	0.335846	0.14303		90	0.243607	0.162856	0.124484		90	0.01892	0.009747	0.007005			90.2	1.52579	0.631851	0.522764		90.2
		90.4	1.22438	0.480287	0.540471		90.4	1.38005	0.396529	0.326791		90.4	0.246378	0.119671	0.178736		90.4	0.0202664	0.010164	0.010179			90.2	1.48064	0.606867	0.529012		90.2	1.01919	0.336352	0.143742		90.2	0.244171	0.163189	0.124758		90.2	0.018817	0.009895	0.007032			90.4	1.52698	0.631827	0.522927		90.4
		90.6	1.22592	0.480708	0.54021		90.6	1.38127	0.396913	0.327052		90.6	0.246623	0.119581	0.179495		90.6	0.0205051	0.010344	0.010008			90.4	1.48218	0.607131	0.52938		90.4	1.02	0.336492	0.144159		90.4	0.244914	0.163265	0.124698		90.4	0.019191	0.009581	0.006693			90.6	1.52842	0.631765	0.522802		90.6
		90.8	1.22723	0.481312	0.540119		90.8	1.38284	0.397454	0.32737		90.8	0.247064	0.119917	0.180007		90.8	0.0207254	0.010391	0.009991			90.6	1.48337	0.607163	0.529606		90.6	1.02071	0.337028	0.144107		90.6	0.245568	0.163541	0.124377		90.6	0.019154	0.009683	0.006694			90.8	1.52989	0.632186	0.523395		90.8
		91	1.22823	0.481845	0.540194		91	1.38452	0.398053	0.327956		91	0.247524	0.12044	0.180455		91	0.0210728	0.01056	0.010117			90.8	1.48448	0.607449	0.529667		90.8	1.02192	0.337374	0.144613		90.8	0.246484	0.164229	0.124395		90.8	0.019005	0.00972	0.00677			91	1.53104	0.632615	0.523594		91
		91.2	1.22937	0.4821	0.540116		91.2	1.38622	0.398551	0.328056		91.2	0.247633	0.121206	0.180757		91.2	0.0212004	0.010613	0.010109			91	1.48528	0.607734	0.530071		91	1.02345	0.337946	0.144936		91	0.247227	0.164693	0.124842		91	0.018679	0.009945	0.006911			91.2	1.5318	0.632805	0.523325		91.2
		91.4	1.23052	0.48243	0.54003		91.4	1.38744	0.399087	0.328297		91.4	0.247813	0.121562	0.181418		91.4	0.0214848	0.010877	0.009738			91.2	1.4864	0.608217	0.530363		91.2	1.02477	0.338739	0.145122		91.2	0.247818	0.164774	0.125033		91.2	0.018053	0.009811	0.007034			91.4	1.53288	0.632905	0.523849		91.4
		91.6	1.23155	0.483262	0.540025		91.6	1.38833	0.399537	0.328178		91.6	0.248281	0.122258	0.181972		91.6	0.0214033	0.010882	0.009785			91.4	1.48732	0.608295	0.53043		91.4	1.02567	0.339899	0.145252		91.4	0.248536	0.165017	0.125005		91.4	0.018166	0.009675	0.007018			91.6	1.5342	0.632861	0.52391		91.6
		91.8	1.23303	0.483595	0.540013		91.8	1.38952	0.399775	0.328714		91.8	0.249026	0.122729	0.182468		91.8	0.0216301	0.011046	0.009778			91.6	1.48805	0.608349	0.530851		91.6	1.02666	0.340669	0.145182		91.6	0.249031	0.16523	0.125028		91.6	0.01793	0.009317	0.007045			91.8	1.53514	0.632692	0.523865		91.8
		92	1.23398	0.483825	0.540625		92	1.39088	0.4002	0.328893		92	0.250022	0.122984	0.183046		92	0.0215141	0.01117	0.009707			91.8	1.48884	0.608552	0.531192		91.8	1.02822	0.341423	0.14543		91.8	0.248957	0.165508	0.125061		91.8	0.017927	0.009072	0.006946			92	1.53593	0.632706	0.524352		92
		92.2	1.23465	0.484298	0.540924		92.2	1.3921	0.400564	0.329564		92.2	0.250464	0.12326	0.183639		92.2	0.0217278	0.010948	0.010116			92	1.48953	0.608737	0.531224		92	1.02985	0.342072	0.145651		92	0.249572	0.165582	0.125317		92	0.017609	0.008878	0.006889			92.2	1.53711	0.633127	0.524518		92.2
		92.4	1.23559	0.485035	0.541311		92.4	1.39313	0.400818	0.330097		92.4	0.251065	0.123868	0.18401		92.4	0.0215932	0.010875	0.010617			92.2	1.49023	0.6088	0.531576		92.2	1.03137	0.342839	0.145895		92.2	0.249996	0.165629	0.125698		92.2	0.017416	0.008854	0.007247			92.4	1.53814	0.633489	0.524811		92.4
		92.6	1.23712	0.485478	0.541828		92.6	1.39417	0.401409	0.330856		92.6	0.251933	0.124151	0.183991		92.6	0.0212766	0.01082	0.010634			92.4	1.49114	0.609009	0.531811		92.4	1.03303	0.343237	0.145955		92.4	0.250258	0.165706	0.125853		92.4	0.017608	0.008683	0.007472			92.6	1.53928	0.634268	0.525443		92.6
		92.8	1.23814	0.48582	0.542373		92.8	1.3949	0.40184	0.331525		92.8	0.252519	0.124538	0.184		92.8	0.0207962	0.010882	0.010976			92.6	1.49233	0.609217	0.532051		92.6	1.03434	0.343435	0.146543		92.6	0.250488	0.16579	0.12661		92.6	0.017327	0.008326	0.007548			92.8	1.54048	0.634502	0.525055		92.8
		93	1.239	0.485774	0.542854		93	1.39561	0.40208	0.331763		93	0.253167	0.125039	0.184282		93	0.0205396	0.010785	0.011088			92.8	1.49352	0.609216	0.532796		92.8	1.03589	0.344038	0.146862		92.8	0.250742	0.166267	0.127242		92.8	0.017336	0.00824	0.007796			93	1.54152	0.634916	0.525375		93
		93.2	1.24018	0.486143	0.542903		93.2	1.39676	0.402414	0.332051		93.2	0.253787	0.12505	0.184753		93.2	0.0203742	0.01058	0.011331			93	1.49425	0.60956	0.532664		93	1.03729	0.344679	0.147093		93	0.251406	0.166441	0.127761		93	0.017236	0.00809	0.007856			93.2	1.54256	0.635063	0.525397		93.2
		93.4	1.24116	0.486566	0.543204		93.4	1.39781	0.403134	0.332594		93.4	0.254185	0.125465	0.185148		93.4	0.0201807	0.010271	0.01202			93.2	1.49537	0.609389	0.532721		93.2	1.03872	0.345161	0.147363		93.2	0.252312	0.166531	0.128069		93.2	0.017517	0.008272	0.00804			93.4	1.5439	0.635172	0.52542		93.4
		93.6	1.24241	0.486663	0.543368		93.6	1.39884	0.403637	0.333384		93.6	0.254807	0.125612	0.185281		93.6	0.0198694	0.009997	0.012163			93.4	1.4963	0.60956	0.53304		93.4	1.03986	0.34567	0.147655		93.4	0.253025	0.166613	0.128653		93.4	0.017079	0.008342	0.007988			93.6	1.54475	0.635584	0.525656		93.6
		93.8	1.24327	0.487011	0.543521		93.8	1.39959	0.403926	0.333831		93.8	0.255162	0.12604	0.185368		93.8	0.0201975	0.009814	0.012377			93.6	1.49717	0.60972	0.533178		93.6	1.04088	0.345786	0.148031		93.6	0.253767	0.166732	0.129075		93.6	0.017362	0.008599	0.008047			93.8	1.54639	0.635568	0.525694		93.8
		94	1.24426	0.487029	0.543649		94	1.40015	0.404457	0.334075		94	0.255562	0.125804	0.185702		94	0.0204083	0.009783	0.012188			93.8	1.49843	0.609929	0.532855		93.8	1.04199	0.345695	0.148422		93.8	0.254359	0.166647	0.12932		93.8	0.017596	0.008315	0.008206			94	1.54769	0.635579	0.525681		94
		94.2	1.24519	0.486997	0.543887		94.2	1.40079	0.404909	0.334423		94.2	0.255873	0.125597	0.186095		94.2	0.0207738	0.009763	0.012402			94	1.49936	0.610493	0.532991		94	1.04332	0.34629	0.148669		94	0.254914	0.166609	0.129588		94	0.017357	0.008324	0.007929			94.2	1.54885	0.635504	0.525647		94.2
		94.4	1.2462	0.486759	0.544041		94.4	1.40192	0.406049	0.334972		94.4	0.25626	0.125499	0.186648		94.4	0.0211991	0.009802	0.012468			94.2	1.5004	0.610566	0.532972		94.2	1.04443	0.346845	0.149212		94.2	0.255467	0.167072	0.129963		94.2	0.017384	0.008063	0.007724			94.4	1.55003	0.635283	0.525591		94.4
		94.6	1.24746	0.487209	0.543845		94.6	1.40312	0.406627	0.335408		94.6	0.256148	0.125377	0.186982		94.6	0.0215741	0.009746	0.012644			94.4	1.50155	0.610456	0.532991		94.4	1.04523	0.347023	0.149405		94.4	0.256093	0.167449	0.129817		94.4	0.017553	0.007769	0.007777			94.6	1.55125	0.63557	0.525387		94.6
		94.8	1.24856	0.487323	0.544003		94.8	1.40439	0.407207	0.33567		94.8	0.256375	0.125619	0.187475		94.8	0.0213666	0.009536	0.01277			94.6	1.50254	0.610547	0.532852		94.6	1.04621	0.347468	0.149562		94.6	0.256321	0.16793	0.130102		94.6	0.017565	0.008168	0.007777			94.8	1.55217	0.636039	0.525622		94.8
		95	1.24946	0.48739	0.544265		95	1.40532	0.407854	0.336192		95	0.256455	0.125728	0.188066		95	0.0214414	0.009495	0.012833			94.8	1.50341	0.610739	0.532598		94.8	1.04758	0.347487	0.150279		94.8	0.256581	0.168511	0.13087		94.8	0.01767	0.008192	0.007817			95	1.55316	0.636023	0.525741		95
		95.2	1.2507	0.487367	0.543748		95.2	1.40632	0.408675	0.336156		95.2	0.256719	0.126193	0.188627		95.2	0.0214865	0.009183	0.012747			95	1.50443	0.611238	0.532772		95	1.04856	0.34788	0.150402		95	0.257234	0.168712	0.131108		95	0.01788	0.008095	0.007863			95.2	1.55423	0.635953	0.526098		95.2
		95.4	1.25204	0.487418	0.543893		95.4	1.40713	0.409487	0.336564		95.4	0.257314	0.12654	0.189247		95.4	0.021568	0.008887	0.012344			95.2	1.50549	0.611991	0.532664		95.2	1.04937	0.348427	0.150745		95.2	0.2574	0.169019	0.131131		95.2	0.017951	0.007686	0.007761			95.4	1.55544	0.63601	0.52649		95.4
		95.6	1.25322	0.487843	0.544035		95.6	1.4083	0.409936	0.337115		95.6	0.257903	0.127214	0.189564		95.6	0.0212549	0.008636	0.012277			95.4	1.50638	0.612268	0.532596		95.4	1.05054	0.348996	0.151045		95.4	0.257603	0.169441	0.131316		95.4	0.018252	0.007601	0.007665			95.6	1.55682	0.636198	0.526531		95.6
		95.8	1.2545	0.488013	0.544472		95.8	1.40985	0.410431	0.337635		95.8	0.258636	0.126952	0.189816		95.8	0.0213705	0.008761	0.012261			95.6	1.50719	0.61242	0.532713		95.6	1.05203	0.349105	0.151096		95.6	0.257672	0.169921	0.13169		95.6	0.018368	0.007518	0.007352			95.8	1.55806	0.635965	0.526256		95.8
		96	1.25543	0.488187	0.544812		96	1.41142	0.411256	0.338123		96	0.259465	0.127162	0.190519		96	0.0213584	0.008474	0.012759			95.8	1.50783	0.613073	0.532974		95.8	1.05339	0.349728	0.151339		95.8	0.257901	0.170119	0.132056		95.8	0.018887	0.007253	0.007398			96	1.55916	0.636201	0.526364		96
		96.2	1.25693	0.488495	0.544969		96.2	1.41261	0.411625	0.338969		96.2	0.26021	0.127344	0.190836		96.2	0.0212673	0.008433	0.013057			96	1.50844	0.613352	0.533291		96	1.05455	0.350423	0.151586		96	0.258446	0.170525	0.132343		96	0.018672	0.007381	0.007272			96.2	1.56063	0.6365	0.526436		96.2
		96.4	1.25855	0.488949	0.545155		96.4	1.41397	0.411873	0.339116		96.4	0.260981	0.127765	0.191283		96.4	0.0211939	0.008341	0.013002			96.2	1.50901	0.613848	0.533733		96.2	1.056	0.351021	0.151695		96.2	0.258934	0.170924	0.13272		96.2	0.018842	0.007588	0.007699			96.4	1.56196	0.636701	0.526493		96.4
		96.6	1.25966	0.489459	0.545394		96.6	1.41521	0.412006	0.340034		96.6	0.261224	0.128177	0.191575		96.6	0.0209725	0.008343	0.012854			96.4	1.50955	0.61411	0.534171		96.4	1.05716	0.351396	0.152028		96.4	0.258908	0.171427	0.132949		96.4	0.018953	0.007659	0.007773			96.6	1.56303	0.636914	0.526344		96.6
		96.8	1.26033	0.489644	0.545052		96.8	1.41627	0.411952	0.340264		96.8	0.261284	0.128618	0.192133		96.8	0.0206739	0.008205	0.013216			96.6	1.51039	0.614108	0.534986		96.6	1.05815	0.351669	0.152433		96.6	0.259741	0.171975	0.133384		96.6	0.01863	0.00782	0.008147			96.8	1.56406	0.636864	0.526052		96.8
		97	1.26149	0.489703	0.54496		97	1.4176	0.411842	0.340924		97	0.261716	0.128497	0.19243		97	0.0207462	0.007896	0.013519			96.8	1.51099	0.614607	0.535446		96.8	1.05962	0.352463	0.152416		96.8	0.260665	0.172475	0.13381		96.8	0.018528	0.008015	0.008175			97	1.56527	0.637004	0.526224		97
		97.2	1.26266	0.490345	0.545011		97.2	1.41915	0.412383	0.341368		97.2	0.262618	0.128385	0.192582		97.2	0.0211815	0.007789	0.014051			97	1.51137	0.614671	0.535357		97	1.0607	0.352984	0.152474		97	0.261634	0.172697	0.133997		97	0.018174	0.008215	0.008117			97.2	1.56669	0.636704	0.526165		97.2
		97.4	1.26361	0.490812	0.545224		97.4	1.42008	0.413038	0.342192		97.4	0.263041	0.128646	0.192828		97.4	0.0210942	0.007928	0.014205			97.2	1.51217	0.6149	0.535994		97.2	1.06179	0.353276	0.152589		97.2	0.262257	0.173012	0.134048		97.2	0.01793	0.008669	0.008243			97.4	1.56782	0.637199	0.526421		97.4
		97.6	1.26474	0.491009	0.545513		97.6	1.42127	0.413456	0.34239		97.6	0.263652	0.128649	0.193026		97.6	0.0210242	0.008071	0.014183			97.4	1.51312	0.614969	0.536406		97.4	1.06256	0.353921	0.152522		97.4	0.263146	0.173618	0.134181		97.4	0.017493	0.009228	0.008483			97.6	1.56873	0.637225	0.526702		97.6
		97.8	1.26565	0.49156	0.545961		97.8	1.42199	0.413892	0.342709		97.8	0.263875	0.128754	0.193314		97.8	0.0215776	0.00847	0.014098			97.6	1.51404	0.615191	0.536582		97.6	1.06359	0.354287	0.152666		97.6	0.2637	0.173994	0.134302		97.6	0.017538	0.009382	0.008563			97.8	1.57007	0.637096	0.526456		97.8
		98	1.26634	0.491502	0.546424		98	1.4228	0.414508	0.343191		98	0.264352	0.12871	0.193845		98	0.0217088	0.008653	0.014273			97.8	1.51498	0.61485	0.536697		97.8	1.06479	0.354805	0.152801		97.8	0.264398	0.174262	0.134133		97.8	0.017616	0.009614	0.008869			98	1.57118	0.637253	0.526482		98
		98.2	1.26728	0.491642	0.546849		98.2	1.42395	0.414844	0.343684		98.2	0.264944	0.129116	0.194252		98.2	0.0218128	0.008842	0.014509			98	1.51602	0.614944	0.537126		98	1.06571	0.355737	0.153224		98	0.264936	0.174556	0.13425		98	0.017533	0.009774	0.00874			98.2	1.5722	0.637234	0.526713		98.2
		98.4	1.2678	0.492002	0.547316		98.4	1.42473	0.415482	0.344243		98.4	0.265555	0.129612	0.194539		98.4	0.0216216	0.009163	0.014293			98.2	1.51697	0.614469	0.537608		98.2	1.0666	0.356277	0.153543		98.2	0.26507	0.174848	0.134366		98.2	0.017407	0.009722	0.008732			98.4	1.57333	0.637438	0.526962		98.4
		98.6	1.26859	0.492486	0.547506		98.6	1.42584	0.415395	0.344631		98.6	0.265834	0.129808	0.194564		98.6	0.0219016	0.009246	0.014369			98.4	1.51769	0.614816	0.537705		98.4	1.06732	0.356738	0.153506		98.4	0.265114	0.175214	0.134445		98.4	0.017514	0.009847	0.00902			98.6	1.57426	0.638149	0.526966		98.6
		98.8	1.26903	0.492591	0.547774		98.8	1.42668	0.415801	0.34475		98.8	0.266482	0.130414	0.19492		98.8	0.0217241	0.009329	0.014353			98.6	1.51865	0.614861	0.53781		98.6	1.06849	0.357298	0.153604		98.6	0.265127	0.175253	0.134658		98.6	0.017564	0.009781	0.008974			98.8	1.57511	0.63856	0.527351		98.8
		99	1.26971	0.493006	0.548027		99	1.42742	0.41643	0.345013		99	0.267196	0.130717	0.194786		99	0.0221804	0.009578	0.014335			98.8	1.51964	0.615287	0.537849		98.8	1.06942	0.357399	0.153623		98.8	0.265697	0.175549	0.135077		98.8	0.017795	0.009615	0.009022			99	1.57626	0.63893	0.527983		99
		99.2	1.27084	0.493613	0.548057		99.2	1.42854	0.417072	0.345394		99.2	0.267872	0.131374	0.194952		99.2	0.0225107	0.009358	0.014122			99	1.52073	0.615613	0.537814		99	1.07042	0.357641	0.154216		99	0.266592	0.175818	0.134975		99	0.018038	0.009418	0.009069			99.2	1.57688	0.639488	0.528294		99.2
		99.4	1.27146	0.493913	0.548773		99.4	1.42952	0.417432	0.345885		99.4	0.268671	0.131741	0.194919		99.4	0.0224142	0.009322	0.013806			99.2	1.52141	0.615939	0.537706		99.2	1.07164	0.358514	0.154644		99.2	0.266656	0.175962	0.135264		99.2	0.017987	0.009458	0.00895			99.4	1.57754	0.639734	0.528428		99.4
		99.6	1.27234	0.494076	0.548857		99.6	1.43068	0.41794	0.346433		99.6	0.269296	0.131827	0.194799		99.6	0.0223828	0.009536	0.013744			99.4	1.52228	0.615981	0.537686		99.4	1.07284	0.359158	0.154628		99.4	0.26703	0.1763	0.13563		99.4	0.018576	0.009578	0.009117			99.6	1.5786	0.640029	0.528635		99.6
		99.8	1.27332	0.494057	0.549082		99.8	1.43167	0.418388	0.346709		99.8	0.270127	0.131828	0.194927		99.8	0.0226482	0.009709	0.013809			99.6	1.5233	0.616133	0.537791		99.6	1.0744	0.360083	0.154478		99.6	0.267526	0.176493	0.135884		99.6	0.019031	0.009313	0.009011			99.8	1.58	0.639982	0.528656		99.8
		100	1.27401	0.494344	0.548951		100	1.43258	0.418941	0.347091		100	0.270922	0.132623	0.195476		100	0.0227816	0.009513	0.013731			99.8	1.52412	0.616639	0.538023		99.8	1.07532	0.360707	0.154839		99.8	0.267886	0.176824	0.136074		99.8	0.019264	0.00902	0.009012			100	1.58118	0.639956	0.528997		100
		100.2	1.27514	0.494857	0.548673		100.2	1.4332	0.418971	0.347139		100.2	0.271563	0.132984	0.195623		100.2	0.0226215	0.009665	0.013612			100	1.52512	0.617237	0.53819		100	1.07679	0.360917	0.155209		100	0.268194	0.177375	0.136341		100	0.019036	0.008844	0.008714			100.2	1.58234	0.639893	0.52932		100.2
		100.4	1.27607	0.495326	0.54845		100.4	1.43408	0.419413	0.347482		100.4	0.271833	0.133178	0.195885		100.4	0.0227277	0.00929	0.013461			100.2	1.52594	0.617788	0.538326		100.2	1.07807	0.361095	0.155458		100.2	0.268755	0.177738	0.136429		100.2	0.019074	0.008693	0.008911			100.4	1.58326	0.639818	0.529386		100.4
		100.6	1.27723	0.49543	0.548423		100.6	1.43507	0.419685	0.347836		100.6	0.272147	0.133222	0.196253		100.6	0.0225709	0.009481	0.013608			100.4	1.52668	0.617834	0.538861		100.4	1.07935	0.361446	0.155966		100.4	0.269455	0.178219	0.136694		100.4	0.019016	0.008403	0.008946			100.6	1.58399	0.639751	0.529275		100.6
		100.8	1.27814	0.495513	0.548248		100.8	1.4364	0.420182	0.347732		100.8	0.272395	0.133358	0.196498		100.8	0.0225023	0.009407	0.013826			100.6	1.52774	0.618032	0.539344		100.6	1.08081	0.361667	0.155847		100.6	0.270274	0.178394	0.136903		100.6	0.019047	0.00802	0.00909			100.8	1.58498	0.639738	0.529324		100.8
		101	1.27902	0.495796	0.548527		101	1.43746	0.420718	0.348065		101	0.273367	0.133311	0.19688		101	0.0223753	0.009297	0.014115			100.8	1.52826	0.618585	0.539416		100.8	1.08203	0.362403	0.156208		100.8	0.270965	0.178489	0.137609		100.8	0.01908	0.007709	0.00904			101	1.58628	0.639985	0.529611		101
		101.2	1.28001	0.496239	0.549105		101.2	1.43852	0.421785	0.348079		101.2	0.273933	0.133331	0.197315		101.2	0.0224391	0.009653	0.014456			101	1.52917	0.618535	0.539359		101	1.08343	0.362306	0.156703		101	0.271625	0.178876	0.138057		101	0.019155	0.00761	0.009049			101.2	1.58725	0.640198	0.529577		101.2
		101.4	1.2809	0.49632	0.549577		101.4	1.43957	0.422532	0.348152		101.4	0.274213	0.133401	0.197959		101.4	0.0219165	0.009956	0.014338			101.2	1.5302	0.618905	0.539778		101.2	1.08425	0.362589	0.156828		101.2	0.272211	0.17917	0.138052		101.2	0.019469	0.007749	0.009067			101.4	1.58791	0.640586	0.529555		101.4
		101.6	1.28209	0.496113	0.549907		101.6	1.44092	0.422923	0.348193		101.6	0.274485	0.133525	0.198658		101.6	0.0217115	0.009833	0.014405			101.4	1.53107	0.619223	0.539656		101.4	1.08544	0.363535	0.157145		101.4	0.272985	0.179749	0.138259		101.4	0.019679	0.007827	0.009136			101.6	1.58877	0.640549	0.529529		101.6
		101.8	1.28312	0.49624	0.550479		101.8	1.44177	0.423121	0.348343		101.8	0.274764	0.133558	0.199579		101.8	0.0215561	0.009929	0.014137			101.6	1.5317	0.619343	0.539921		101.6	1.08671	0.363827	0.157442		101.6	0.27347	0.179881	0.138548		101.6	0.019779	0.007846	0.009019			101.8	1.58988	0.64068	0.529277		101.8
		102	1.28409	0.496275	0.550571		102	1.44282	0.423408	0.348663		102	0.275224	0.133698	0.200127		102	0.0212275	0.00998	0.014328			101.8	1.53226	0.6189	0.540529		101.8	1.08767	0.364085	0.157836		101.8	0.27392	0.179857	0.138824		101.8	0.01989	0.007879	0.008808			102	1.59071	0.64095	0.529393		102
		102.2	1.28479	0.497154	0.550698		102.2	1.4438	0.423396	0.348857		102.2	0.275735	0.133789	0.200468		102.2	0.0211682	0.010264	0.014518			102	1.53283	0.618969	0.540945		102	1.08873	0.364651	0.158429		102	0.273892	0.179787	0.139288		102	0.019782	0.007628	0.008301			102.2	1.59126	0.641355	0.52952		102.2
		102.4	1.28553	0.497359	0.550949		102.4	1.44478	0.423853	0.349288		102.4	0.276331	0.133709	0.201084		102.4	0.0215307	0.010117	0.014574			102.2	1.53356	0.619094	0.541298		102.2	1.08991	0.365513	0.158557		102.2	0.273936	0.179984	0.139293		102.2	0.01948	0.007848	0.008194			102.4	1.5918	0.641689	0.529532		102.4
		102.6	1.2869	0.497635	0.550709		102.6	1.44604	0.424058	0.349442		102.6	0.276965	0.133801	0.201444		102.6	0.0218836	0.009881	0.014788			102.4	1.53428	0.619206	0.541434		102.4	1.09067	0.365938	0.158518		102.4	0.274422	0.179981	0.1396		102.4	0.019628	0.007726	0.008467			102.6	1.59232	0.642193	0.529281		102.6
		102.8	1.2877	0.498138	0.550887		102.8	1.44718	0.424428	0.349703		102.8	0.27762	0.134293	0.201526		102.8	0.0219214	0.009791	0.014586			102.6	1.5354	0.618977	0.541426		102.6	1.09191	0.366572	0.158908		102.6	0.275222	0.180059	0.1396		102.6	0.019704	0.007763	0.008206			102.8	1.59315	0.642914	0.529723		102.8
		103	1.2891	0.498743	0.550989		103	1.44847	0.42481	0.350441		103	0.278165	0.134373	0.201739		103	0.0221301	0.009506	0.014464			102.8	1.53639	0.619038	0.54153		102.8	1.09284	0.366679	0.159033		102.8	0.275853	0.180381	0.139788		102.8	0.020023	0.0081	0.008026			103	1.59376	0.643214	0.530075		103
		103.2	1.29029	0.499102	0.550959		103.2	1.4496	0.425377	0.351374		103.2	0.278651	0.134922	0.20246		103.2	0.0219737	0.009267	0.014585			103	1.53693	0.618848	0.541581		103	1.09409	0.36715	0.159404		103	0.276593	0.180797	0.139959		103	0.019898	0.008191	0.008173			103.2	1.59444	0.643278	0.529968		103.2
		103.4	1.29138	0.499161	0.551058		103.4	1.45039	0.425484	0.351804		103.4	0.279233	0.135261	0.20263		103.4	0.0221744	0.009187	0.014894			103.2	1.53769	0.618695	0.541276		103.2	1.09506	0.367885	0.159358		103.2	0.277022	0.180712	0.140397		103.2	0.02034	0.008328	0.008157			103.4	1.59565	0.643477	0.530233		103.4
		103.6	1.2925	0.49933	0.550844		103.6	1.45145	0.426157	0.352447		103.6	0.279584	0.135658	0.203174		103.6	0.0220554	0.009321	0.014889			103.4	1.53882	0.618544	0.541545		103.4	1.096	0.368291	0.159311		103.4	0.27762	0.181143	0.140369		103.4	0.020781	0.008348	0.008505			103.6	1.59672	0.643583	0.530734		103.6
		103.8	1.29325	0.499518	0.550654		103.8	1.4523	0.426729	0.352794		103.8	0.280259	0.136074	0.203419		103.8	0.0220092	0.009098	0.015242			103.6	1.53992	0.618402	0.541413		103.6	1.09722	0.368773	0.159436		103.6	0.278154	0.181468	0.140647		103.6	0.020832	0.00849	0.008272			103.8	1.59802	0.643106	0.530927		103.8
		104	1.29419	0.499994	0.550855		104	1.45339	0.427342	0.35333		104	0.280834	0.136504	0.203687		104	0.0219479	0.008605	0.015148			103.8	1.54079	0.618683	0.541647		103.8	1.09816	0.368845	0.159735		103.8	0.278567	0.181823	0.141105		103.8	0.02075	0.0086	0.00817			104	1.59918	0.642872	0.531095		104
		104.2	1.29541	0.500179	0.55126		104.2	1.45413	0.427566	0.353484		104.2	0.281364	0.136872	0.204151		104.2	0.0221144	0.008453	0.015142			104	1.54168	0.619054	0.541601		104	1.09913	0.369002	0.160011		104	0.279255	0.182546	0.141257		104	0.020755	0.008275	0.008287			104.2	1.60033	0.643102	0.531551		104.2
		104.4	1.29674	0.500306	0.551417		104.4	1.45504	0.428503	0.353907		104.4	0.281702	0.136948	0.204393		104.4	0.0221043	0.008137	0.014919			104.2	1.54258	0.619106	0.541859		104.2	1.09987	0.369268	0.160289		104.2	0.280235	0.183081	0.141333		104.2	0.021149	0.008285	0.008439			104.4	1.60121	0.643216	0.531336		104.4
		104.6	1.29785	0.500331	0.551813		104.6	1.45591	0.429079	0.354153		104.6	0.282519	0.137068	0.204624		104.6	0.0220322	0.008106	0.015195			104.4	1.54371	0.619457	0.542401		104.4	1.10105	0.369729	0.160487		104.4	0.281357	0.18353	0.141401		104.4	0.021365	0.00824	0.008649			104.6	1.60233	0.643363	0.531361		104.6
		104.8	1.2983	0.500824	0.55199		104.8	1.45633	0.429679	0.354713		104.8	0.283206	0.137195	0.204568		104.8	0.0221803	0.008151	0.015025			104.6	1.54462	0.619923	0.542312		104.6	1.10197	0.370007	0.160836		104.6	0.282042	0.184048	0.141888		104.6	0.021175	0.007866	0.008761			104.8	1.60372	0.643426	0.531635		104.8
		105	1.2991	0.500824	0.552399		105	1.45667	0.430323	0.355454		105	0.283799	0.137323	0.205096		105	0.0218627	0.008048	0.015175			104.8	1.5453	0.620154	0.542413		104.8	1.1025	0.370618	0.161736		104.8	0.282927	0.184464	0.142299		104.8	0.021585	0.007712	0.0089			105	1.6048	0.643661	0.532045		105
		105.2	1.30002	0.500853	0.552904		105.2	1.45759	0.431131	0.355594		105.2	0.284026	0.137416	0.205338		105.2	0.021983	0.008269	0.014931			105	1.54625	0.62058	0.542362		105	1.10338	0.370717	0.162366		105	0.28374	0.185078	0.142454		105	0.021648	0.007572	0.008783			105.2	1.60573	0.643773	0.532266		105.2
		105.4	1.30033	0.500902	0.553103		105.4	1.45855	0.43129	0.356039		105.4	0.284419	0.137376	0.205846		105.4	0.0219795	0.008062	0.014613			105.2	1.54679	0.621279	0.542915		105.2	1.10386	0.371405	0.162661		105.2	0.284225	0.185264	0.142401		105.2	0.021622	0.007666	0.008748			105.4	1.60688	0.643693	0.532607		105.4
		105.6	1.30117	0.500908	0.553295		105.6	1.45932	0.431568	0.356655		105.6	0.284591	0.137409	0.205923		105.6	0.021951	0.00807	0.014336			105.4	1.54723	0.621651	0.543292		105.4	1.10491	0.371978	0.163346		105.4	0.284472	0.185876	0.142814		105.4	0.021065	0.00755	0.008869			105.6	1.60815	0.643784	0.53287		105.6
		105.8	1.30194	0.501479	0.553716		105.8	1.46014	0.432099	0.35709		105.8	0.285044	0.137174	0.206312		105.8	0.021998	0.008389	0.014358			105.6	1.5478	0.621762	0.544168		105.6	1.10567	0.37236	0.163838		105.6	0.284774	0.185831	0.143017		105.6	0.021027	0.007533	0.008696			105.8	1.60925	0.643699	0.533221		105.8
		106	1.303	0.501683	0.554015		106	1.46123	0.432755	0.357527		106	0.285329	0.137313	0.206609		106	0.0223471	0.008388	0.014876			105.8	1.54822	0.621733	0.544593		105.8	1.10651	0.372689	0.164226		105.8	0.284649	0.185831	0.143121		105.8	0.021169	0.007449	0.008424			106	1.60985	0.643927	0.533263		106
		106.2	1.30395	0.5018	0.554085		106.2	1.46215	0.432953	0.357904		106.2	0.285871	0.137177	0.20655		106.2	0.0226116	0.008343	0.014994			106	1.54907	0.621974	0.544947		106	1.10746	0.373351	0.16446		106	0.284489	0.186078	0.143044		106	0.020841	0.007631	0.008445			106.2	1.61077	0.644303	0.533833		106.2
		106.4	1.30484	0.501869	0.554146		106.4	1.46292	0.433415	0.358053		106.4	0.286737	0.137273	0.206508		106.4	0.0228667	0.008133	0.014914			106.2	1.55025	0.622112	0.545444		106.2	1.10854	0.373762	0.164616		106.2	0.284607	0.186364	0.142991		106.2	0.020788	0.00807	0.00897			106.4	1.61161	0.644421	0.534304		106.4
		106.6	1.30577	0.502125	0.554251		106.6	1.46372	0.433853	0.358441		106.6	0.287095	0.137565	0.206189		106.6	0.0227227	0.00844	0.014967			106.4	1.5505	0.622023	0.545661		106.4	1.10969	0.374195	0.164644		106.4	0.28467	0.186353	0.143056		106.4	0.020597	0.008077	0.009287			106.6	1.61281	0.644868	0.534518		106.6
		106.8	1.30652	0.5023	0.554689		106.8	1.46483	0.434017	0.359271		106.8	0.287407	0.138041	0.206104		106.8	0.0231154	0.008709	0.01513			106.6	1.55116	0.622284	0.545612		106.6	1.1111	0.374562	0.164941		106.6	0.284842	0.186648	0.142706		106.6	0.020542	0.008456	0.009405			106.8	1.61347	0.645099	0.534946		106.8
		107	1.3077	0.502677	0.555103		107	1.4658	0.434357	0.359671		107	0.287655	0.13841	0.206457		107	0.0232443	0.00877	0.015759			106.8	1.55162	0.622508	0.545858		106.8	1.11218	0.374444	0.164864		106.8	0.284954	0.186932	0.143066		106.8	0.020516	0.008446	0.00945			107	1.61411	0.645093	0.534953		107
		107.2	1.30844	0.502658	0.55525		107.2	1.46644	0.434789	0.360134		107.2	0.287975	0.139033	0.206928		107.2	0.0233203	0.009014	0.016181			107	1.5521	0.622555	0.545725		107	1.11339	0.374651	0.16491		107	0.285548	0.186945	0.143173		107	0.020638	0.008481	0.009727			107.2	1.6152	0.645331	0.535248		107.2
		107.4	1.30906	0.5029	0.555289		107.4	1.46714	0.434952	0.360523		107.4	0.288293	0.13923	0.207037		107.4	0.0232014	0.009105	0.016408			107.2	1.55292	0.622296	0.545727		107.2	1.11462	0.375203	0.16478		107.2	0.285646	0.186732	0.143283		107.2	0.020847	0.008784	0.009585			107.4	1.61582	0.64549	0.535506		107.4
		107.6	1.30975	0.503086	0.555156		107.6	1.46862	0.43559	0.360886		107.6	0.288623	0.139691	0.207334		107.6	0.0229322	0.009355	0.016682			107.4	1.5537	0.622475	0.546107		107.4	1.11577	0.375772	0.164633		107.4	0.285979	0.186718	0.143358		107.4	0.021036	0.008992	0.009965			107.6	1.61618	0.645547	0.535579		107.6
		107.8	1.31064	0.503053	0.555459		107.8	1.46955	0.435814	0.360892		107.8	0.288723	0.140096	0.207405		107.8	0.0228696	0.008834	0.016585			107.6	1.55443	0.622372	0.546017		107.6	1.11695	0.375969	0.164816		107.6	0.286352	0.186668	0.143955		107.6	0.02121	0.009195	0.009976			107.8	1.61692	0.645477	0.535404		107.8
		108	1.31177	0.503326	0.556261		108	1.47066	0.435736	0.361265		108	0.288952	0.140613	0.207875		108	0.0229657	0.008537	0.016342			107.8	1.55532	0.622595	0.545959		107.8	1.11792	0.376434	0.164881		107.8	0.286776	0.186956	0.144127		107.8	0.021372	0.009356	0.010216			108	1.61801	0.645618	0.535465		108
		108.2	1.31307	0.503808	0.556589		108.2	1.47132	0.435678	0.361231		108.2	0.289566	0.140887	0.208434		108.2	0.0233718	0.008549	0.0163			108	1.55601	0.622607	0.545789		108	1.11887	0.376662	0.165214		108	0.287309	0.187764	0.144221		108	0.02139	0.00909	0.010059			108.2	1.61873	0.645943	0.535842		108.2
		108.4	1.31409	0.504287	0.55632		108.4	1.47202	0.436455	0.361445		108.4	0.289996	0.141195	0.208684		108.4	0.0233402	0.008794	0.015956			108.2	1.55716	0.622651	0.546113		108.2	1.12015	0.37683	0.165131		108.2	0.288254	0.188329	0.144693		108.2	0.021317	0.00898	0.010006			108.4	1.61947	0.646214	0.535428		108.4
		108.6	1.31505	0.504933	0.55611		108.6	1.47253	0.436677	0.361654		108.6	0.290804	0.141333	0.209279		108.6	0.0233615	0.008829	0.015765			108.4	1.55808	0.623071	0.546173		108.4	1.12123	0.377096	0.165418		108.4	0.288984	0.188982	0.145159		108.4	0.021324	0.008972	0.009821			108.6	1.62007	0.646187	0.535601		108.6
		108.8	1.3157	0.505491	0.555872		108.8	1.47315	0.437087	0.361895		108.8	0.291353	0.141557	0.209844		108.8	0.0235848	0.009087	0.015095			108.6	1.5587	0.623044	0.546216		108.6	1.12183	0.377746	0.165779		108.6	0.289659	0.189304	0.145578		108.6	0.02129	0.008547	0.009583			108.8	1.62103	0.646252	0.535776		108.8
		109	1.31682	0.505684	0.555719		109	1.4742	0.437421	0.362155		109	0.291671	0.142174	0.210533		109	0.0238794	0.008971	0.014989			108.8	1.55928	0.623216	0.546554		108.8	1.12281	0.378454	0.166301		108.8	0.290253	0.189612	0.145812		108.8	0.021541	0.008545	0.009629			109	1.62163	0.646553	0.535895		109
		109.2	1.31793	0.505905	0.555687		109.2	1.47554	0.437782	0.362162		109.2	0.292461	0.142388	0.210971		109.2	0.0238135	0.008819	0.014271			109	1.55987	0.623742	0.54674		109	1.1237	0.378741	0.166474		109	0.290936	0.190226	0.146344		109	0.021435	0.008286	0.009333			109.2	1.62284	0.646727	0.536527		109.2
		109.4	1.31855	0.50634	0.555484		109.4	1.47647	0.438011	0.362801		109.4	0.29296	0.142283	0.211571		109.4	0.0237019	0.008767	0.014012			109.2	1.56085	0.624034	0.547046		109.2	1.12477	0.379326	0.166507		109.2	0.291335	0.190485	0.146812		109.2	0.021405	0.00828	0.00932			109.4	1.62403	0.646486	0.536652		109.4
		109.6	1.31938	0.506578	0.555828		109.6	1.4775	0.438465	0.363455		109.6	0.293429	0.14226	0.211918		109.6	0.0238091	0.008647	0.013622			109.4	1.56142	0.624032	0.547199		109.4	1.12574	0.379923	0.166532		109.4	0.291815	0.191151	0.147306		109.4	0.021496	0.007965	0.00942			109.6	1.62494	0.64642	0.536637		109.6
		109.8	1.32056	0.506853	0.55607		109.8	1.47825	0.43896	0.364165		109.8	0.2938	0.142679	0.212283		109.8	0.0238159	0.008549	0.013633			109.6	1.56208	0.624218	0.547512		109.6	1.12682	0.380521	0.166588		109.6	0.292221	0.191302	0.14737		109.6	0.021787	0.008105	0.009117			109.8	1.62583	0.646551	0.536967		109.8
		110	1.32136	0.507098	0.556213		110	1.47927	0.439098	0.364638		110	0.294491	0.143194	0.212443		110	0.0239954	0.008618	0.013627			109.8	1.5631	0.624014	0.547486		109.8	1.12776	0.381024	0.166318		109.8	0.292307	0.191666	0.147424		109.8	0.021522	0.007945	0.00941			110	1.62671	0.64686	0.537107		110
		110.2	1.322	0.507022	0.556135		110.2	1.48013	0.439262	0.365042		110.2	0.295275	0.143093	0.212409		110.2	0.0242226	0.008289	0.013294			110	1.56412	0.624462	0.547634		110	1.12877	0.381472	0.166392		110	0.292775	0.191741	0.147335		110	0.021299	0.007997	0.009575			110.2	1.62791	0.647147	0.537903		110.2
		110.4	1.32239	0.507515	0.55618		110.4	1.48097	0.439727	0.365198		110.4	0.296378	0.143163	0.212548		110.4	0.0242983	0.008057	0.013321			110.2	1.56471	0.624587	0.547876		110.2	1.12996	0.382157	0.166564		110.2	0.293098	0.192067	0.147405		110.2	0.021018	0.00806	0.0102			110.4	1.62891	0.64757	0.538085		110.4
		110.6	1.32372	0.5078	0.556643		110.6	1.48207	0.440378	0.365964		110.6	0.296657	0.143501	0.21267		110.6	0.024463	0.007931	0.013311			110.4	1.56487	0.624966	0.547677		110.4	1.13122	0.383018	0.166766		110.4	0.293827	0.192065	0.147314		110.4	0.020777	0.008047	0.01014			110.6	1.63006	0.647675	0.538131		110.6
		110.8	1.32461	0.508149	0.556958		110.8	1.48306	0.440679	0.366695		110.8	0.297135	0.144027	0.213067		110.8	0.0247021	0.007941	0.013229			110.6	1.5657	0.625343	0.547912		110.6	1.13218	0.383419	0.167109		110.6	0.294385	0.192183	0.147107		110.6	0.020858	0.007838	0.010242			110.8	1.63103	0.647756	0.538011		110.8
		111	1.32521	0.508487	0.557741		111	1.48368	0.441453	0.367077		111	0.297321	0.144393	0.213605		111	0.0244484	0.007818	0.013465			110.8	1.5662	0.625392	0.548396		110.8	1.13338	0.383818	0.167274		110.8	0.294812	0.19189	0.147372		110.8	0.020854	0.007694	0.010446			111	1.63226	0.647895	0.538211		111
		111.2	1.32565	0.50868	0.557652		111.2	1.48443	0.442057	0.367807		111.2	0.297905	0.144717	0.213491		111.2	0.0237878	0.007682	0.013674			111	1.56683	0.625566	0.548804		111	1.13476	0.384347	0.16713		111	0.29513	0.191751	0.147		111	0.020868	0.007799	0.010382			111.2	1.63335	0.648171	0.538462		111.2
		111.4	1.32653	0.508958	0.558054		111.4	1.48545	0.442639	0.368187		111.4	0.298323	0.144798	0.213655		111.4	0.0232645	0.007665	0.014035			111.2	1.56763	0.625441	0.549211		111.2	1.13591	0.385135	0.166958		111.2	0.295307	0.191956	0.146935		111.2	0.0205	0.007952	0.010314			111.4	1.63398	0.648184	0.538408		111.4
		111.6	1.32755	0.509238	0.558373		111.6	1.48638	0.443131	0.367873		111.6	0.29828	0.145186	0.213948		111.6	0.0231203	0.007865	0.014452			111.4	1.56843	0.625717	0.549201		111.4	1.13667	0.385455	0.167436		111.4	0.295602	0.191995	0.147128		111.4	0.020464	0.008032	0.01053			111.6	1.6352	0.648386	0.538306		111.6
		111.8	1.32866	0.509171	0.559063		111.8	1.48718	0.443468	0.367998		111.8	0.298274	0.14535	0.214241		111.8	0.0228295	0.007612	0.014324			111.6	1.56949	0.625642	0.549655		111.6	1.1376	0.385713	0.167945		111.6	0.296001	0.192456	0.147713		111.6	0.019947	0.008081	0.01034			111.8	1.63617	0.648241	0.538476		111.8
		112	1.32966	0.509669	0.55918		112	1.48819	0.444164	0.368443		112	0.298773	0.145808	0.214596		112	0.0228823	0.007725	0.01453			111.8	1.57049	0.626081	0.549812		111.8	1.13872	0.386429	0.16831		111.8	0.296525	0.192839	0.148127		111.8	0.019775	0.008099	0.010154			112	1.63773	0.648336	0.53862		112
		112.2	1.33094	0.510216	0.559276		112.2	1.48904	0.444846	0.368444		112.2	0.299291	0.145743	0.215172		112.2	0.0231095	0.007924	0.014819			112	1.57135	0.626154	0.55022		112	1.13996	0.387002	0.168558		112	0.297067	0.193462	0.148869		112	0.019445	0.007783	0.009826			112.2	1.63866	0.648971	0.538555		112.2
		112.4	1.3317	0.51019	0.559492		112.4	1.48996	0.445643	0.368066		112.4	0.299626	0.146121	0.215753		112.4	0.0231979	0.008167	0.014798			112.2	1.57229	0.626567	0.550701		112.2	1.141	0.387419	0.169042		112.2	0.297801	0.193921	0.149425		112.2	0.019244	0.00774	0.009763			112.4	1.63973	0.649217	0.538602		112.4
		112.6	1.33259	0.51058	0.55945		112.6	1.49081	0.446067	0.367953		112.6	0.300337	0.146044	0.215895		112.6	0.0232566	0.008377	0.014925			112.4	1.57296	0.626917	0.551038		112.4	1.14185	0.38767	0.169755		112.4	0.298238	0.194184	0.149593		112.4	0.019367	0.007748	0.009472			112.6	1.64036	0.649386	0.539004		112.6
		112.8	1.33349	0.510623	0.559963		112.8	1.49177	0.446429	0.367964		112.8	0.300923	0.146323	0.216033		112.8	0.0233149	0.008508	0.014572			112.6	1.57362	0.626845	0.551239		112.6	1.14298	0.388531	0.170216		112.6	0.298562	0.194578	0.149559		112.6	0.01912	0.007743	0.009337			112.8	1.64134	0.649864	0.539066		112.8
		113	1.33456	0.510118	0.560168		113	1.49264	0.446606	0.368078		113	0.301313	0.146619	0.216248		113	0.0233232	0.00846	0.01512			112.8	1.57404	0.627314	0.551394		112.8	1.14433	0.389007	0.170565		112.8	0.298951	0.195319	0.150229		112.8	0.018949	0.007862	0.009326			113	1.64228	0.650299	0.539338		113
		113.2	1.33531	0.509983	0.560215		113.2	1.49344	0.447014	0.368079		113.2	0.301847	0.14632	0.216173		113.2	0.0229229	0.008608	0.014828			113	1.57474	0.627603	0.551212		113	1.14515	0.389426	0.17057		113	0.299534	0.195944	0.150743		113	0.019156	0.007644	0.00913			113.2	1.64315	0.650492	0.539428		113.2
		113.4	1.3356	0.510478	0.560141		113.4	1.49406	0.447566	0.368293		113.4	0.302052	0.14616	0.216441		113.4	0.0229797	0.00868	0.014964			113.2	1.57579	0.627571	0.551146		113.2	1.14606	0.389807	0.170865		113.2	0.300006	0.196178	0.151279		113.2	0.0188	0.007757	0.009185			113.4	1.6436	0.650546	0.539393		113.4
		113.6	1.33611	0.510634	0.560353		113.6	1.49533	0.447867	0.368504		113.6	0.302342	0.146297	0.216513		113.6	0.0232193	0.008691	0.014903			113.4	1.57617	0.627629	0.551136		113.4	1.14679	0.389938	0.171099		113.4	0.300717	0.196867	0.15158		113.4	0.01904	0.007643	0.009102			113.6	1.64433	0.650849	0.539355		113.6
		113.8	1.33676	0.510583	0.560253		113.8	1.49611	0.44823	0.368682		113.8	0.302691	0.146635	0.216436		113.8	0.0233214	0.008941	0.015171			113.6	1.57711	0.627729	0.551054		113.6	1.14778	0.390104	0.171265		113.6	0.301426	0.197143	0.151491		113.6	0.018758	0.007762	0.008855			113.8	1.64525	0.65096	0.539705		113.8
		114	1.33737	0.510983	0.560301		114	1.49718	0.448613	0.368849		114	0.303607	0.146865	0.216605		114	0.0234517	0.009199	0.015366			113.8	1.57827	0.627727	0.55104		113.8	1.14841	0.390252	0.171528		113.8	0.301921	0.19736	0.151732		113.8	0.018566	0.007706	0.009069			114	1.64592	0.650974	0.539633		114
		114.2	1.33799	0.511137	0.560444		114.2	1.49833	0.449205	0.368997		114.2	0.304008	0.146761	0.216842		114.2	0.0232669	0.008792	0.015425			114	1.5788	0.62825	0.551257		114	1.14946	0.390615	0.171869		114	0.302566	0.197138	0.15189		114	0.018838	0.007979	0.009025			114.2	1.64712	0.651052	0.539689		114.2
		114.4	1.33895	0.511525	0.560549		114.4	1.49935	0.449656	0.369723		114.4	0.304515	0.146772	0.216838		114.4	0.0232317	0.008858	0.01552			114.2	1.57951	0.628067	0.5513		114.2	1.15067	0.391088	0.172167		114.2	0.302803	0.197441	0.152001		114.2	0.019087	0.008485	0.009376			114.4	1.64806	0.651067	0.539537		114.4
		114.6	1.33998	0.511904	0.560682		114.6	1.50015	0.450129	0.370426		114.6	0.304496	0.147137	0.21699		114.6	0.0231553	0.009019	0.015467			114.4	1.57988	0.628154	0.55148		114.4	1.15155	0.391398	0.172468		114.4	0.303299	0.197299	0.151722		114.4	0.019404	0.008676	0.009405			114.6	1.64885	0.650781	0.539587		114.6
		114.8	1.3404	0.512047	0.561003		114.8	1.50084	0.450228	0.371094		114.8	0.304561	0.147482	0.217541		114.8	0.02289	0.009221	0.015433			114.6	1.58069	0.628316	0.55191		114.6	1.1522	0.391979	0.172503		114.6	0.303459	0.197369	0.151693		114.6	0.019683	0.008909	0.009952			114.8	1.64964	0.650751	0.539902		114.8
		115	1.34118	0.512136	0.561474		115	1.50163	0.450754	0.371693		115	0.304934	0.147813	0.21776		115	0.0224422	0.009137	0.015791			114.8	1.58135	0.628467	0.552068		114.8	1.15326	0.392277	0.17239		114.8	0.30372	0.197349	0.151715		114.8	0.019978	0.008981	0.010309			115	1.65043	0.650785	0.540036		115
		115.2	1.34181	0.51273	0.561423		115.2	1.50247	0.451048	0.372141		115.2	0.305535	0.147775	0.217767		115.2	0.0222704	0.009332	0.016133			115	1.5824	0.628448	0.551858		115	1.15425	0.392659	0.172384		115	0.304112	0.197868	0.151702		115	0.020077	0.009187	0.010094			115.2	1.65117	0.650537	0.540176		115.2
		115.4	1.34285	0.512959	0.561695		115.4	1.50353	0.451325	0.372305		115.4	0.305881	0.147904	0.218396		115.4	0.022256	0.009455	0.015939			115.2	1.58336	0.628699	0.551745		115.2	1.15501	0.393255	0.172431		115.2	0.304518	0.197923	0.15185		115.2	0.020173	0.009302	0.010065			115.4	1.65168	0.650556	0.540389		115.4
		115.6	1.34371	0.513237	0.561575		115.6	1.50463	0.451329	0.372538		115.6	0.306137	0.148218	0.219184		115.6	0.0224372	0.009517	0.015776			115.4	1.58419	0.629041	0.551603		115.4	1.15544	0.393837	0.172872		115.4	0.304893	0.197833	0.152466		115.4	0.020457	0.009336	0.010216			115.6	1.65257	0.650446	0.540552		115.6
		115.8	1.34476	0.513237	0.561452		115.8	1.50567	0.451795	0.373175		115.8	0.306391	0.148637	0.219593		115.8	0.0227693	0.009494	0.015381			115.6	1.5852	0.629355	0.551869		115.6	1.15649	0.394672	0.173294		115.6	0.305557	0.197967	0.152926		115.6	0.020551	0.009122	0.010191			115.8	1.65306	0.650439	0.541319		115.8
		116	1.3459	0.51364	0.561211		116	1.50673	0.452448	0.373847		116	0.306717	0.149279	0.220111		116	0.0231548	0.009868	0.015439			115.8	1.58592	0.629681	0.551757		115.8	1.1574	0.395404	0.173572		115.8	0.306056	0.19811	0.153128		115.8	0.020958	0.00936	0.01008			116	1.65402	0.650737	0.541544		116
		116.2	1.34667	0.513601	0.561651		116.2	1.50751	0.452574	0.374202		116.2	0.307008	0.149703	0.22079		116.2	0.0232672	0.009475	0.01545			116	1.58659	0.629736	0.551878		116	1.1583	0.395912	0.173706		116	0.306799	0.198381	0.153417		116	0.020988	0.009518	0.010101			116.2	1.65464	0.650955	0.541523		116.2
		116.4	1.34733	0.51376	0.561803		116.4	1.50832	0.452919	0.374301		116.4	0.307285	0.150112	0.221326		116.4	0.0234919	0.009179	0.015264			116.2	1.58718	0.629859	0.551994		116.2	1.15912	0.395907	0.174348		116.2	0.307641	0.198589	0.153527		116.2	0.020978	0.009583	0.010216			116.4	1.65516	0.651192	0.542101		116.4
		116.6	1.34832	0.513881	0.562032		116.6	1.50907	0.453279	0.374867		116.6	0.307724	0.150418	0.221812		116.6	0.023775	0.009275	0.015181			116.4	1.58788	0.629877	0.552168		116.4	1.1601	0.396237	0.174732		116.4	0.3081	0.1989	0.153569		116.4	0.021076	0.009763	0.010218			116.6	1.65546	0.651795	0.542148		116.6
		116.8	1.34941	0.513612	0.562285		116.8	1.50966	0.453654	0.375202		116.8	0.307843	0.150722	0.222071		116.8	0.0238793	0.009063	0.014878			116.6	1.5885	0.62997	0.552428		116.6	1.16115	0.396947	0.175304		116.6	0.30871	0.199576	0.153722		116.6	0.021333	0.009924	0.010328			116.8	1.65611	0.652334	0.542072		116.8
		117	1.35028	0.513536	0.562076		117	1.51039	0.453797	0.375601		117	0.308311	0.151228	0.222579		117	0.0239343	0.009111	0.014833			116.8	1.58919	0.630334	0.55281		116.8	1.16188	0.397159	0.175578		116.8	0.309529	0.200092	0.15421		116.8	0.021416	0.009748	0.010276			117	1.65669	0.652782	0.542309		117
		117.2	1.35108	0.514064	0.562019		117.2	1.51109	0.454294	0.375647		117.2	0.309053	0.15127	0.222842		117.2	0.0241586	0.00936	0.014482			117	1.58977	0.630376	0.552725		117	1.16245	0.397347	0.176122		117	0.310214	0.200702	0.154292		117	0.021285	0.009668	0.010023			117.2	1.65739	0.653205	0.541956		117.2
		117.4	1.35177	0.514488	0.562073		117.4	1.51191	0.454746	0.375918		117.4	0.309502	0.151565	0.222754		117.4	0.0242572	0.009078	0.014369			117.2	1.59059	0.630535	0.553105		117.2	1.16333	0.397752	0.176443		117.2	0.311104	0.201094	0.154605		117.2	0.020908	0.009402	0.010017			117.4	1.65818	0.653394	0.542288		117.4
		117.6	1.35263	0.514965	0.561962		117.6	1.51271	0.455311	0.376185		117.6	0.309903	0.151865	0.2229		117.6	0.0243755	0.009238	0.013986			117.4	1.5912	0.630871	0.553349		117.4	1.16421	0.398002	0.176582		117.4	0.311819	0.201798	0.154723		117.4	0.020829	0.009421	0.009835			117.6	1.65916	0.653673	0.542326		117.6
		117.8	1.35309	0.514876	0.561985		117.8	1.51325	0.455665	0.376443		117.8	0.310472	0.152277	0.22296		117.8	0.0244906	0.009227	0.014006			117.6	1.59189	0.63128	0.553439		117.6	1.16506	0.39824	0.176977		117.6	0.312221	0.202228	0.154983		117.6	0.020607	0.009556	0.00984			117.8	1.66	0.653495	0.542476		117.8
		118	1.35413	0.515255	0.562076		118	1.51371	0.456362	0.376901		118	0.311073	0.152516	0.223075		118	0.0243334	0.008899	0.014021			117.8	1.59274	0.631394	0.553791		117.8	1.16569	0.39881	0.177458		117.8	0.312379	0.202715	0.155237		117.8	0.020601	0.009631	0.010076			118	1.6611	0.653532	0.541934		118
		118.2	1.35502	0.515407	0.562197		118.2	1.51442	0.45673	0.377318		118.2	0.311822	0.152507	0.223173		118.2	0.0244009	0.008611	0.014023			118	1.59303	0.631919	0.554318		118	1.16698	0.399414	0.177302		118	0.312584	0.203196	0.155347		118	0.020628	0.009816	0.010328			118.2	1.66264	0.653798	0.541837		118.2
		118.4	1.35566	0.515666	0.56249		118.4	1.51462	0.457105	0.377775		118.4	0.312292	0.152399	0.223162		118.4	0.024231	0.008556	0.013663			118.2	1.59388	0.631899	0.554601		118.2	1.16787	0.400211	0.177554		118.2	0.31266	0.203827	0.155388		118.2	0.020535	0.009849	0.010627			118.4	1.66397	0.65382	0.541864		118.4
		118.6	1.35628	0.516181	0.562985		118.6	1.51511	0.4576	0.37826		118.6	0.312744	0.152658	0.223344		118.6	0.0239992	0.008613	0.013647			118.4	1.59431	0.631999	0.5552		118.4	1.16876	0.4009	0.177779		118.4	0.313048	0.204099	0.155183		118.4	0.020458	0.009609	0.010988			118.6	1.66516	0.654123	0.542382		118.6
		118.8	1.35679	0.516435	0.563433		118.8	1.5158	0.457798	0.37881		118.8	0.313465	0.15276	0.22352		118.8	0.0239582	0.008634	0.013914			118.6	1.59517	0.632393	0.555521		118.6	1.16955	0.401763	0.17793		118.6	0.313497	0.204723	0.155856		118.6	0.020537	0.009667	0.010935			118.8	1.66633	0.654087	0.542558		118.8
		119	1.35762	0.516768	0.563713		119	1.51663	0.458437	0.379395		119	0.314321	0.152741	0.223435		119	0.0238329	0.008644	0.013988			118.8	1.59578	0.632681	0.555327		118.8	1.17081	0.401892	0.178388		118.8	0.313813	0.204942	0.156426		118.8	0.020726	0.009464	0.010865			119	1.6674	0.654024	0.542303		119
		119.2	1.35812	0.516999	0.563986		119.2	1.51725	0.458824	0.379939		119.2	0.314717	0.152643	0.223683		119.2	0.0241359	0.008842	0.014068			119	1.59644	0.632752	0.555372		119	1.17191	0.402655	0.178401		119	0.314241	0.204965	0.15688		119	0.020499	0.009346	0.010685			119.2	1.66846	0.653969	0.542654		119.2
		119.4	1.35898	0.517212	0.563884		119.4	1.51827	0.459344	0.380326		119.4	0.315063	0.152794	0.223933		119.4	0.0242304	0.008809	0.013768			119.2	1.59703	0.633391	0.555692		119.2	1.17281	0.403529	0.178278		119.2	0.314413	0.204665	0.157531		119.2	0.020446	0.009193	0.010645			119.4	1.66911	0.654312	0.54309		119.4
		119.6	1.35994	0.517596	0.56435		119.6	1.51918	0.459468	0.380629		119.6	0.314945	0.152933	0.22454		119.6	0.0245787	0.00882	0.01386			119.4	1.59773	0.633131	0.55548		119.4	1.17376	0.403977	0.178538		119.4	0.314455	0.204762	0.157979		119.4	0.020531	0.009051	0.010439			119.6	1.66979	0.65429	0.543662		119.6
		119.8	1.36063	0.517858	0.564638		119.8	1.52014	0.460224	0.380814		119.8	0.315154	0.15305	0.224811		119.8	0.024465	0.008951	0.014016			119.6	1.59839	0.633618	0.555677		119.6	1.17471	0.404224	0.17872		119.6	0.314947	0.204876	0.158344		119.6	0.02055	0.009157	0.010179			119.8	1.67033	0.654504	0.544331		119.8
		120	1.36158	0.518187	0.565044		120	1.52124	0.460752	0.381234		120	0.315297	0.152905	0.225329		120	0.0244231	0.008968	0.014327			119.8	1.59888	0.633559	0.555776		119.8	1.17563	0.404366	0.178843		119.8	0.315422	0.204716	0.158721		119.8	0.020685	0.009174	0.010149			120	1.67076	0.654785	0.544256		120
		120.2	1.36189	0.518665	0.565607		120.2	1.52224	0.461175	0.381487		120.2	0.31551	0.152887	0.225771		120.2	0.0241861	0.008541	0.014451			120	1.5991	0.633575	0.5561		120	1.1765	0.404293	0.179111		120	0.315915	0.204451	0.159314		120	0.020839	0.009009	0.010286			120.2	1.67134	0.655112	0.54411		120.2
		120.4	1.36301	0.519169	0.565883		120.4	1.52312	0.461621	0.381725		120.4	0.315915	0.152925	0.226293		120.4	0.0242961	0.008671	0.014428			120.2	1.5996	0.633692	0.556394		120.2	1.17717	0.404189	0.179615		120.2	0.316489	0.204519	0.159775		120.2	0.02074	0.008942	0.01042			120.4	1.67192	0.655684	0.544296		120.4
		120.6	1.36416	0.51908	0.565976		120.6	1.52387	0.461856	0.381943		120.6	0.316494	0.153299	0.226745		120.6	0.0242507	0.009023	0.014461			120.4	1.60019	0.633761	0.556813		120.4	1.17814	0.404432	0.179959		120.4	0.316938	0.204676	0.159992		120.4	0.020714	0.009026	0.010338			120.6	1.6723	0.655764	0.544566		120.6
		120.8	1.36516	0.519473	0.565988		120.8	1.52464	0.461901	0.38261		120.8	0.316909	0.153427	0.226804		120.8	0.0241826	0.009136	0.014457			120.6	1.60078	0.633345	0.556946		120.6	1.17899	0.404478	0.180402		120.6	0.31773	0.205414	0.159995		120.6	0.020686	0.008766	0.01015			120.8	1.67277	0.655915	0.544684		120.8
		121	1.36616	0.519974	0.565869		121	1.52552	0.461885	0.382827		121	0.317737	0.153709	0.227336		121	0.024253	0.009598	0.014563			120.8	1.60133	0.633358	0.556927		120.8	1.17956	0.404583	0.180305		120.8	0.318244	0.205657	0.160247		120.8	0.020394	0.008649	0.009925			121	1.67328	0.656228	0.544825		121
		121.2	1.36715	0.520251	0.565868		121.2	1.52618	0.46216	0.382983		121.2	0.318402	0.153761	0.227392		121.2	0.0240015	0.009855	0.014592			121	1.60239	0.633508	0.557069		121	1.18033	0.40484	0.18042		121	0.318866	0.205921	0.160369		121	0.020416	0.008787	0.009751			121.2	1.67371	0.656215	0.544718		121.2
		121.4	1.36788	0.520327	0.565576		121.4	1.52684	0.462449	0.383197		121.4	0.318956	0.15383	0.227566		121.4	0.0237293	0.009956	0.014491			121.2	1.60314	0.633995	0.557202		121.2	1.18128	0.405275	0.180236		121.2	0.319573	0.206182	0.160521		121.2	0.020427	0.008574	0.010012			121.4	1.67415	0.656187	0.544918		121.4
		121.6	1.36845	0.520574	0.565397		121.6	1.52738	0.462784	0.383278		121.6	0.31928	0.154095	0.228252		121.6	0.0237807	0.010206	0.013958			121.4	1.6042	0.634104	0.557541		121.4	1.18204	0.405085	0.180534		121.4	0.319824	0.2067	0.16077		121.4	0.020383	0.008933	0.01012			121.6	1.67484	0.655982	0.545031		121.6
		121.8	1.36885	0.520427	0.565364		121.8	1.52812	0.462907	0.383414		121.8	0.319673	0.15458	0.228678		121.8	0.0235156	0.010048	0.01415			121.6	1.60474	0.634185	0.557489		121.6	1.18242	0.405272	0.180785		121.6	0.320223	0.206541	0.160917		121.6	0.020382	0.00895	0.010317			121.8	1.67559	0.655648	0.54457		121.8
		122	1.37	0.520611	0.565289		122	1.52834	0.463705	0.383644		122	0.320427	0.154522	0.229216		122	0.0234535	0.009896	0.014215			121.8	1.60557	0.634489	0.557841		121.8	1.18326	0.405696	0.180731		121.8	0.320723	0.206979	0.160834		121.8	0.020118	0.008847	0.010421			122	1.67656	0.655424	0.544337		122
		122.2	1.37068	0.52073	0.565396		122.2	1.5287	0.463743	0.383733		122.2	0.321237	0.15447	0.229801		122.2	0.0232969	0.010297	0.01423			122	1.60602	0.635144	0.558422		122	1.18444	0.406059	0.180712		122	0.321126	0.207538	0.160913		122	0.019841	0.009113	0.010553			122.2	1.67779	0.655348	0.544471		122.2
		122.4	1.37107	0.521036	0.565778		122.4	1.52909	0.464206	0.383895		122.4	0.321584	0.154525	0.230414		122.4	0.0230721	0.010506	0.01405			122.2	1.6066	0.634861	0.558773		122.2	1.18531	0.406608	0.180994		122.2	0.32165	0.207672	0.160992		122.2	0.019803	0.009224	0.010668			122.4	1.67877	0.655404	0.544363		122.4
		122.6	1.37177	0.5213	0.566074		122.6	1.52994	0.464529	0.384253		122.6	0.322039	0.154799	0.2309		122.6	0.0234196	0.010859	0.014526			122.4	1.6069	0.634916	0.558926		122.4	1.18654	0.406908	0.181249		122.4	0.321986	0.20802	0.160921		122.4	0.020016	0.009386	0.010631			122.6	1.67944	0.655545	0.544575		122.6
		122.8	1.37212	0.521065	0.565985		122.8	1.53076	0.464912	0.384514		122.8	0.322843	0.154777	0.231273		122.8	0.0236795	0.01106	0.014685			122.6	1.60748	0.635261	0.559016		122.6	1.18708	0.407532	0.181466		122.6	0.322341	0.208416	0.161576		122.6	0.019924	0.009527	0.010379			122.8	1.6801	0.655181	0.544573		122.8
		123	1.37298	0.52112	0.565971		123	1.53169	0.46542	0.385035		123	0.323371	0.155149	0.231933		123	0.0237546	0.01097	0.014446			122.8	1.60792	0.635728	0.558847		122.8	1.18803	0.407936	0.181324		122.8	0.322738	0.208413	0.161645		122.8	0.019677	0.009404	0.010467			123	1.68069	0.655362	0.544545		123
		123.2	1.37334	0.52093	0.565922		123.2	1.53221	0.466023	0.385504		123.2	0.323601	0.155519	0.232339		123.2	0.0239273	0.010929	0.014552			123	1.60843	0.635924	0.559159		123	1.18905	0.408833	0.180985		123	0.323102	0.20862	0.161545		123	0.019496	0.009409	0.010405			123.2	1.68151	0.655418	0.544884		123.2
		123.4	1.37389	0.521256	0.566192		123.4	1.53273	0.466127	0.385593		123.4	0.32384	0.155948	0.232932		123.4	0.0241206	0.01072	0.014313			123.2	1.60913	0.636459	0.558996		123.2	1.19022	0.409516	0.181274		123.2	0.323243	0.209043	0.161744		123.2	0.019516	0.009375	0.010699			123.4	1.68207	0.655594	0.545109		123.4
		123.6	1.37465	0.521599	0.566721		123.6	1.53356	0.46613	0.38579		123.6	0.324124	0.156079	0.233587		123.6	0.0243009	0.010688	0.014439			123.4	1.60982	0.63681	0.558742		123.4	1.19093	0.409954	0.181608		123.4	0.323519	0.209448	0.161761		123.4	0.019654	0.009587	0.010412			123.6	1.68263	0.655993	0.545164		123.6
		123.8	1.37503	0.521706	0.566919		123.8	1.53453	0.466539	0.386231		123.8	0.324752	0.156109	0.233887		123.8	0.0237845	0.010395	0.014543			123.6	1.61022	0.637436	0.558998		123.6	1.1917	0.410311	0.182013		123.6	0.324208	0.209322	0.162226		123.6	0.019649	0.009708	0.010284			123.8	1.68337	0.656516	0.545206		123.8
		124	1.37565	0.522103	0.567176		124	1.53527	0.466906	0.386484		124	0.325301	0.156557	0.234023		124	0.0240348	0.010248	0.014387			123.8	1.61019	0.637364	0.559186		123.8	1.19242	0.410564	0.182437		123.8	0.324564	0.209311	0.162518		123.8	0.019632	0.009428	0.010487			124	1.68412	0.656899	0.544795		124
		124.2	1.37645	0.522573	0.567762		124.2	1.53608	0.467045	0.387064		124.2	0.325909	0.157276	0.234269		124.2	0.0237796	0.009944	0.014485			124	1.61054	0.637759	0.55944		124	1.19312	0.411077	0.182967		124	0.324924	0.209721	0.162994		124	0.019779	0.009514	0.010467			124.2	1.68484	0.657268	0.54464		124.2
		124.4	1.37738	0.522486	0.568172		124.4	1.53696	0.467039	0.387244		124.4	0.326629	0.158013	0.234314		124.4	0.0236333	0.009814	0.014506			124.2	1.61117	0.637558	0.559343		124.2	1.19378	0.411398	0.183656		124.2	0.325501	0.210133	0.163023		124.2	0.019438	0.009409	0.010237			124.4	1.68543	0.657546	0.544668		124.4
		124.6	1.37816	0.522819	0.568134		124.6	1.53807	0.467423	0.387752		124.6	0.327358	0.158473	0.234168		124.6	0.0236927	0.009773	0.01462			124.4	1.61156	0.637472	0.559274		124.4	1.19484	0.411722	0.184233		124.4	0.326156	0.210674	0.162926		124.4	0.019643	0.009552	0.009865			124.6	1.68591	0.657875	0.5451		124.6
		124.8	1.37906	0.523157	0.56843		124.8	1.53889	0.467687	0.388313		124.8	0.327928	0.158215	0.233993		124.8	0.0239803	0.009864	0.014792			124.6	1.61219	0.637346	0.559274		124.6	1.19585	0.412153	0.184551		124.6	0.326803	0.210983	0.163077		124.6	0.019799	0.009556	0.009841			124.8	1.68691	0.658537	0.545149		124.8
		125	1.38012	0.523377	0.568212		125	1.53958	0.468081	0.388653		125	0.328221	0.15828	0.234369		125	0.0237685	0.009922	0.014611			124.8	1.61296	0.637762	0.559519		124.8	1.19673	0.412576	0.184507		124.8	0.327116	0.210895	0.163025		124.8	0.020023	0.009714	0.009931			125	1.68773	0.659019	0.545458		125
		125.2	1.38121	0.52353	0.568228		125.2	1.54061	0.468483	0.389208		125.2	0.328768	0.158439	0.234469		125.2	0.0233989	0.009619	0.014139			125	1.6141	0.637842	0.55977		125	1.19787	0.412944	0.184924		125	0.327596	0.211167	0.163099		125	0.019805	0.009969	0.009839			125.2	1.68846	0.65878	0.54577		125.2
		125.4	1.38165	0.523615	0.568263		125.4	1.5413	0.469326	0.389528		125.4	0.329062	0.15827	0.234922		125.4	0.0231728	0.009609	0.014298			125.2	1.6142	0.638283	0.55976		125.2	1.1989	0.413409	0.185144		125.2	0.327962	0.211566	0.163045		125.2	0.019762	0.009841	0.00995			125.4	1.68958	0.659212	0.545994		125.4
		125.6	1.38205	0.523729	0.568723		125.6	1.54227	0.469828	0.389761		125.6	0.329257	0.158297	0.235096		125.6	0.0233256	0.009465	0.014371			125.4	1.61512	0.63848	0.56007		125.4	1.19995	0.41351	0.185502		125.4	0.328498	0.211877	0.163442		125.4	0.019559	0.010079	0.009798			125.6	1.69048	0.659568	0.545929		125.6
		125.8	1.38275	0.523928	0.568754		125.8	1.54308	0.470429	0.390281		125.8	0.329713	0.158212	0.2358		125.8	0.0230089	0.009466	0.014993			125.6	1.6154	0.638979	0.560053		125.6	1.20059	0.414043	0.185633		125.6	0.32907	0.212006	0.163599		125.6	0.019473	0.010119	0.009887			125.8	1.69105	0.659457	0.545842		125.8
		126	1.38369	0.523844	0.56869		126	1.54343	0.471133	0.390572		126	0.330415	0.157851	0.236192		126	0.0232298	0.009511	0.015297			125.8	1.61595	0.639554	0.56061		125.8	1.20186	0.414455	0.185424		125.8	0.32929	0.212558	0.164116		125.8	0.019312	0.010199	0.010001			126	1.69158	0.659074	0.546015		126
		126.2	1.38432	0.524066	0.569202		126.2	1.54422	0.471283	0.390877		126.2	0.330668	0.157753	0.236351		126.2	0.0228395	0.009575	0.015643			126	1.61611	0.639671	0.561001		126	1.2027	0.414973	0.185554		126	0.329654	0.212802	0.164724		126	0.019188	0.010298	0.010337			126.2	1.69248	0.659318	0.545807		126.2
		126.4	1.3846	0.524548	0.569441		126.4	1.54522	0.471863	0.391193		126.4	0.331124	0.157668	0.236658		126.4	0.0227503	0.009661	0.015577			126.2	1.61653	0.639424	0.561416		126.2	1.20383	0.415808	0.185537		126.2	0.329853	0.213168	0.16516		126.2	0.01941	0.010047	0.010656			126.4	1.69298	0.65912	0.54584		126.4
		126.6	1.38502	0.524802	0.569563		126.6	1.54605	0.472118	0.391545		126.6	0.331327	0.157596	0.236721		126.6	0.0227393	0.00996	0.016015			126.4	1.61689	0.639748	0.561501		126.4	1.20466	0.416708	0.185558		126.4	0.330034	0.213813	0.165522		126.4	0.019395	0.010103	0.010635			126.6	1.6938	0.658912	0.546393		126.6
		126.8	1.38538	0.524864	0.569582		126.8	1.54691	0.472769	0.391842		126.8	0.331994	0.157718	0.236623		126.8	0.0227077	0.00999	0.016241			126.6	1.61771	0.639934	0.561879		126.6	1.20517	0.417545	0.185412		126.6	0.330507	0.214374	0.165991		126.6	0.019319	0.01031	0.010711			126.8	1.69411	0.658687	0.546715		126.8
		127	1.38581	0.525516	0.56972		127	1.54724	0.473377	0.392372		127	0.33204	0.157956	0.236971		127	0.0228236	0.009692	0.016462			126.8	1.61852	0.640318	0.562221		126.8	1.20617	0.41811	0.185293		126.8	0.331018	0.214644	0.166295		126.8	0.019284	0.010344	0.010957			127	1.69463	0.658599	0.546639		127
		127.2	1.38622	0.525905	0.569878		127.2	1.54742	0.473701	0.392743		127.2	0.332199	0.158359	0.237394		127.2	0.0229213	0.009858	0.016978			127	1.61926	0.640514	0.562026		127	1.20715	0.418787	0.18578		127	0.33133	0.215282	0.166554		127	0.019349	0.010704	0.011244			127.2	1.69556	0.65832	0.546871		127.2
		127.4	1.38708	0.526205	0.57044		127.4	1.54775	0.473665	0.393057		127.4	0.332033	0.158792	0.23804		127.4	0.0232237	0.009987	0.016773			127.2	1.62012	0.640673	0.561769		127.2	1.20784	0.419282	0.186191		127.2	0.331754	0.215869	0.167036		127.2	0.019381	0.010747	0.011185			127.4	1.69643	0.658308	0.546646		127.4
		127.6	1.38746	0.526593	0.570694		127.6	1.54835	0.474188	0.393601		127.6	0.332179	0.159114	0.238414		127.6	0.0231169	0.010159	0.016832			127.4	1.62073	0.640692	0.561825		127.4	1.20834	0.41977	0.186562		127.4	0.332155	0.216186	0.167121		127.4	0.019381	0.011033	0.010719			127.6	1.69699	0.658184	0.546321		127.6
		127.8	1.38805	0.52677	0.570835		127.8	1.54867	0.474564	0.393713		127.8	0.332187	0.159646	0.238847		127.8	0.0225178	0.009871	0.01692			127.6	1.62106	0.640497	0.562139		127.6	1.20932	0.419925	0.186939		127.6	0.333038	0.216406	0.167355		127.6	0.019134	0.010881	0.010441			127.8	1.69792	0.658088	0.5465		127.8
		128	1.38826	0.527204	0.571166		128	1.54901	0.475019	0.393874		128	0.332723	0.160373	0.23905		128	0.0227534	0.010145	0.016961			127.8	1.62169	0.640615	0.562369		127.8	1.20979	0.420159	0.187293		127.8	0.333715	0.21687	0.167378		127.8	0.019114	0.010557	0.010465			128	1.69846	0.657866	0.546436		128
		128.2	1.38887	0.527374	0.571487		128.2	1.54977	0.475056	0.394033		128.2	0.332566	0.160618	0.239357		128.2	0.022583	0.010297	0.017124			128	1.62253	0.640698	0.562307		128	1.2104	0.420529	0.187756		128	0.334317	0.217198	0.167595		128	0.019482	0.010592	0.010295			128.2	1.6989	0.658033	0.54648		128.2
		128.4	1.38977	0.527877	0.571922		128.4	1.55052	0.475552	0.393984		128.4	0.332785	0.160859	0.239215		128.4	0.0230432	0.010563	0.01689			128.2	1.62349	0.640585	0.562082		128.2	1.2111	0.420753	0.188106		128.2	0.334909	0.217175	0.167567		128.2	0.01957	0.010425	0.010088			128.4	1.69949	0.658295	0.546493		128.4
		128.6	1.39044	0.527936	0.572024		128.6	1.55106	0.476478	0.394386		128.6	0.333401	0.160842	0.239276		128.6	0.0236296	0.010657	0.016392			128.4	1.62427	0.640938	0.562314		128.4	1.21193	0.42084	0.188465		128.4	0.33537	0.217098	0.16767		128.4	0.019951	0.010319	0.010239			128.6	1.70048	0.658541	0.547192		128.6
		128.8	1.39135	0.527737	0.571981		128.8	1.55151	0.476879	0.394545		128.8	0.333787	0.160839	0.239729		128.8	0.024071	0.011074	0.016147			128.6	1.62532	0.640964	0.562443		128.6	1.21264	0.421027	0.188596		128.6	0.335668	0.217109	0.167716		128.6	0.019962	0.010329	0.010535			128.8	1.70141	0.658486	0.547421		128.8
		129	1.39259	0.527491	0.571695		129	1.55229	0.477379	0.394941		129	0.33426	0.161358	0.240326		129	0.0240337	0.01067	0.015733			128.8	1.62607	0.641112	0.56235		128.8	1.21331	0.421163	0.1888		128.8	0.335828	0.217266	0.167332		128.8	0.019786	0.010122	0.010643			129	1.70198	0.658721	0.54773		129
		129.2	1.39318	0.527428	0.571904		129.2	1.55337	0.478073	0.39489		129.2	0.335198	0.161569	0.24063		129.2	0.0244215	0.010506	0.01556			129	1.62674	0.641157	0.562432		129	1.21409	0.421932	0.189257		129	0.336066	0.217398	0.167368		129	0.019479	0.010176	0.010386			129.2	1.70268	0.658564	0.548111		129.2
		129.4	1.39346	0.527362	0.571972		129.4	1.55389	0.478571	0.395238		129.4	0.335632	0.162033	0.241147		129.4	0.0248515	0.010475	0.015511			129.2	1.6275	0.641843	0.562361		129.2	1.21478	0.422471	0.189567		129.2	0.336526	0.217796	0.167362		129.2	0.019724	0.009944	0.010397			129.4	1.70348	0.659243	0.548096		129.4
		129.6	1.39409	0.526979	0.572063		129.6	1.55464	0.478867	0.395116		129.6	0.336507	0.162375	0.241632		129.6	0.025102	0.010394	0.015508			129.4	1.62803	0.642076	0.562572		129.4	1.21542	0.422553	0.189905		129.4	0.33718	0.217863	0.167706		129.4	0.019726	0.010106	0.01008			129.6	1.70391	0.6598	0.548123		129.6
		129.8	1.39481	0.527021	0.571934		129.8	1.55481	0.479135	0.395239		129.8	0.337181	0.162869	0.241893		129.8	0.0250321	0.01026	0.015232			129.6	1.62834	0.642181	0.562606		129.6	1.21614	0.423076	0.189898		129.6	0.337189	0.218124	0.167829		129.6	0.019842	0.01026	0.010286			129.8	1.70407	0.659633	0.548384		129.8
		130	1.3955	0.527162	0.571605		130	1.55531	0.479641	0.395201		130	0.338085	0.163155	0.241653		130	0.0249563	0.009787	0.015195			129.8	1.62895	0.642073	0.562766		129.8	1.21728	0.423572	0.189812		129.8	0.337261	0.218496	0.168343		129.8	0.019764	0.010178	0.010407			130	1.70462	0.659783	0.548148		130
		130.2	1.39609	0.527444	0.572054		130.2	1.55628	0.47995	0.395445		130.2	0.338685	0.163359	0.241341		130.2	0.0246451	0.009532	0.01485			130	1.6292	0.642033	0.562716		130	1.21814	0.424023	0.190442		130	0.337472	0.218925	0.168391		130	0.019873	0.010045	0.010517			130.2	1.70533	0.660255	0.548369		130.2
		130.4	1.39649	0.527778	0.571829		130.4	1.55671	0.480331	0.395881		130.4	0.339174	0.163332	0.24136		130.4	0.0245722	0.009682	0.014587			130.2	1.6298	0.641875	0.56297		130.2	1.21936	0.424682	0.190628		130.2	0.337932	0.219584	0.168399		130.2	0.020304	0.010221	0.010377			130.4	1.7059	0.660462	0.548561		130.4
		130.6	1.39719	0.528125	0.571928		130.6	1.55743	0.480495	0.396233		130.6	0.339711	0.163635	0.241262		130.6	0.024164	0.009522	0.014866			130.4	1.63031	0.641952	0.56314		130.4	1.22027	0.424802	0.190702		130.4	0.338159	0.220098	0.168438		130.4	0.020503	0.010492	0.010182			130.6	1.70644	0.660759	0.548807		130.6
		130.8	1.39783	0.528227	0.572046		130.8	1.55825	0.480766	0.396478		130.8	0.340467	0.164032	0.241609		130.8	0.0241906	0.009506	0.01506			130.6	1.6311	0.64197	0.563388		130.6	1.22103	0.425288	0.191112		130.6	0.338632	0.220617	0.168745		130.6	0.020532	0.010648	0.010176			130.8	1.70685	0.661125	0.548574		130.8
		131	1.39849	0.528358	0.572306		131	1.55899	0.481175	0.397265		131	0.340487	0.164014	0.242466		131	0.0242075	0.009585	0.015103			130.8	1.63151	0.64215	0.56349		130.8	1.22201	0.42567	0.191682		130.8	0.339295	0.221083	0.168796		130.8	0.020616	0.010803	0.010294			131	1.7078	0.661426	0.548428		131
		131.2	1.39932	0.528965	0.572416		131.2	1.55979	0.481279	0.397411		131.2	0.340626	0.164567	0.243353		131.2	0.0242569	0.009998	0.01568			131	1.63205	0.642183	0.56311		131	1.22298	0.426213	0.192078		131	0.339471	0.221652	0.168989		131	0.020425	0.010989	0.010076			131.2	1.70866	0.661826	0.548376		131.2
		131.4	1.40012	0.52929	0.572676		131.4	1.56049	0.481565	0.398187		131.4	0.340602	0.164587	0.244155		131.4	0.0239979	0.010182	0.015558			131.2	1.63216	0.642048	0.56352		131.2	1.22392	0.42631	0.192191		131.2	0.339643	0.22194	0.168841		131.2	0.020338	0.011002	0.00985			131.4	1.70921	0.662346	0.548261		131.4
		131.6	1.40044	0.529973	0.572505		131.6	1.56164	0.482105	0.398496		131.6	0.340638	0.164767	0.244664		131.6	0.023437	0.010302	0.015649			131.4	1.63219	0.642183	0.563963		131.4	1.22479	0.426348	0.192466		131.4	0.340103	0.222203	0.168809		131.4	0.020323	0.010888	0.00975			131.6	1.7099	0.662487	0.548358		131.6
		131.8	1.40106	0.530279	0.5725		131.8	1.5622	0.48239	0.398939		131.8	0.340834	0.164955	0.245229		131.8	0.023175	0.010495	0.015811			131.6	1.63265	0.642125	0.564434		131.6	1.22569	0.426197	0.192375		131.6	0.340646	0.222285	0.168898		131.6	0.020226	0.010782	0.009796			131.8	1.71081	0.66267	0.548428		131.8
		132	1.4014	0.530855	0.572715		132	1.56274	0.482632	0.399394		132	0.341071	0.164941	0.245581		132	0.0231072	0.010944	0.016089			131.8	1.63325	0.642532	0.564532		131.8	1.22622	0.426335	0.192437		131.8	0.340969	0.222389	0.168896		131.8	0.020404	0.010957	0.009906			132	1.71112	0.662924	0.548215		132
		132.2	1.40216	0.531324	0.572781		132.2	1.56373	0.483002	0.399527		132.2	0.340892	0.164862	0.245806		132.2	0.0232161	0.011316	0.016019			132	1.63381	0.642802	0.564572		132	1.22713	0.42657	0.192434		132	0.341195	0.222245	0.169211		132	0.020822	0.011377	0.00983			132.2	1.71176	0.663249	0.547978		132.2
		132.4	1.40307	0.531715	0.573283		132.4	1.56426	0.483492	0.400007		132.4	0.341	0.165274	0.246223		132.4	0.0233838	0.01175	0.015926			132.2	1.6346	0.643032	0.564744		132.2	1.22795	0.426851	0.192388		132.2	0.341516	0.222062	0.16924		132.2	0.020905	0.011433	0.010026			132.4	1.71266	0.663311	0.548423		132.4
		132.6	1.40359	0.531524	0.57368		132.6	1.56548	0.483731	0.40068		132.6	0.34142	0.165284	0.246386		132.6	0.0234334	0.012189	0.015969			132.4	1.63495	0.643011	0.564989		132.4	1.22869	0.426859	0.192692		132.4	0.341767	0.222064	0.169439		132.4	0.020859	0.011463	0.0103			132.6	1.71333	0.663301	0.548927		132.6
		132.8	1.40481	0.531395	0.5741		132.8	1.56645	0.484053	0.400996		132.8	0.34139	0.165395	0.24682		132.8	0.0233582	0.012438	0.01603			132.6	1.63525	0.643156	0.565272		132.6	1.2295	0.427421	0.192689		132.6	0.342245	0.222173	0.169443		132.6	0.02107	0.011677	0.010552			132.8	1.71412	0.663094	0.548825		132.8
		133	1.40567	0.53154	0.574303		133	1.5671	0.484594	0.401141		133	0.341737	0.165612	0.247113		133	0.0233618	0.011987	0.016006			132.8	1.63596	0.643198	0.56526		132.8	1.22992	0.428155	0.192926		132.8	0.342827	0.222059	0.169681		132.8	0.020895	0.011609	0.010502			133	1.71475	0.663204	0.549309		133
		133.2	1.40609	0.532166	0.57461		133.2	1.56794	0.485074	0.400946		133.2	0.342113	0.165618	0.247201		133.2	0.0238182	0.012204	0.015889			133	1.63654	0.643481	0.565606		133	1.23041	0.429171	0.193313		133	0.343157	0.222301	0.170214		133	0.020926	0.011822	0.010156			133.2	1.71536	0.663107	0.549763		133.2
		133.4	1.40707	0.532355	0.574833		133.4	1.56816	0.485256	0.401305		133.4	0.34257	0.166147	0.24734		133.4	0.0238173	0.012277	0.015854			133.2	1.63709	0.643788	0.565733		133.2	1.23104	0.429627	0.193628		133.2	0.344059	0.222782	0.170447		133.2	0.021107	0.01187	0.009985			133.4	1.71604	0.663285	0.549817		133.4
		133.6	1.40777	0.532575	0.574848		133.6	1.56864	0.485769	0.401086		133.6	0.343093	0.166363	0.24718		133.6	0.0236569	0.012368	0.01588			133.4	1.63723	0.643717	0.565828		133.4	1.23172	0.430138	0.193651		133.4	0.34436	0.222913	0.170908		133.4	0.020904	0.01191	0.009695			133.6	1.71644	0.66328	0.550218		133.6
		133.8	1.40829	0.533223	0.57476		133.8	1.56917	0.486348	0.401207		133.8	0.343652	0.166537	0.246969		133.8	0.0234827	0.01238	0.015724			133.6	1.63778	0.643758	0.565833		133.6	1.23261	0.430755	0.193742		133.6	0.344962	0.223329	0.170912		133.6	0.020831	0.011745	0.009768			133.8	1.71705	0.663063	0.550537		133.8
		134	1.40911	0.533479	0.574609		134	1.56981	0.487121	0.40137		134	0.34445	0.166554	0.246875		134	0.02326	0.012532	0.01584			133.8	1.63837	0.643787	0.5661		133.8	1.2335	0.431235	0.194057		133.8	0.345561	0.22415	0.171234		133.8	0.020694	0.011341	0.009938			134	1.71778	0.663099	0.550524		134
		134.2	1.40985	0.533749	0.574905		134.2	1.57049	0.487388	0.401574		134.2	0.344649	0.166641	0.246778		134.2	0.023099	0.01257	0.015766			134	1.63865	0.643995	0.565907		134	1.23432	0.43159	0.19462		134	0.34582	0.224558	0.17177		134	0.020725	0.011189	0.009995			134.2	1.71853	0.663093	0.550982		134.2
		134.4	1.41061	0.533846	0.574759		134.4	1.57112	0.48789	0.401918		134.4	0.345423	0.166987	0.247095		134.4	0.022937	0.012728	0.015667			134.2	1.6392	0.64412	0.566367		134.2	1.23532	0.431852	0.19457		134.2	0.346579	0.225154	0.172337		134.2	0.020719	0.011166	0.009923			134.4	1.7191	0.66289	0.550872		134.4
		134.6	1.41126	0.533977	0.574906		134.6	1.57204	0.488121	0.402166		134.6	0.346182	0.167519	0.247326		134.6	0.0231241	0.012506	0.015758			134.4	1.63947	0.644637	0.566558		134.4	1.23606	0.432233	0.194627		134.4	0.347061	0.225457	0.172628		134.4	0.020418	0.010839	0.009959			134.6	1.71988	0.662502	0.550854		134.6
		134.8	1.4121	0.533865	0.574919		134.8	1.57283	0.4882	0.402633		134.8	0.346744	0.167743	0.247721		134.8	0.0232381	0.012681	0.015783			134.6	1.6399	0.645136	0.566665		134.6	1.2368	0.43258	0.195199		134.6	0.347554	0.225764	0.173196		134.6	0.020035	0.010765	0.010234			134.8	1.72046	0.662503	0.55062		134.8
		135	1.41295	0.534118	0.574843		135	1.57333	0.488502	0.403136		135	0.347106	0.167971	0.248332		135	0.0231363	0.012652	0.015596			134.8	1.64024	0.645543	0.566682		134.8	1.23776	0.432643	0.195918		134.8	0.34788	0.22635	0.173289		134.8	0.019846	0.010851	0.010124			135	1.72087	0.66251	0.550721		135
		135.2	1.41377	0.534669	0.574757		135.2	1.57366	0.488685	0.403679		135.2	0.347436	0.168327	0.248724		135.2	0.0234367	0.012433	0.015696			135	1.64066	0.645728	0.566584		135	1.23851	0.432865	0.196027		135	0.347962	0.226561	0.173901		135	0.019488	0.010461	0.010009			135.2	1.72118	0.662888	0.550683		135.2
		135.4	1.41443	0.534468	0.574726		135.4	1.57424	0.488916	0.404125		135.4	0.348218	0.16843	0.249507		135.4	0.023329	0.01216	0.01526			135.2	1.64067	0.645957	0.566877		135.2	1.23915	0.432644	0.196294		135.2	0.348463	0.226718	0.174096		135.2	0.019557	0.010441	0.009983			135.4	1.72173	0.663102	0.550754		135.4
		135.6	1.41479	0.534675	0.574443		135.6	1.57486	0.48933	0.404559		135.6	0.348697	0.168927	0.249917		135.6	0.0235288	0.011741	0.015135			135.4	1.64119	0.646308	0.566881		135.4	1.24007	0.432623	0.196669		135.4	0.349068	0.226921	0.174391		135.4	0.019582	0.01046	0.00995			135.6	1.7225	0.663275	0.550633		135.6
		135.8	1.4151	0.534661	0.574335		135.8	1.57489	0.489678	0.405072		135.8	0.349198	0.169404	0.250551		135.8	0.0238502	0.011413	0.015002			135.6	1.64186	0.646563	0.566784		135.6	1.24069	0.432774	0.197145		135.6	0.34932	0.227288	0.174344		135.6	0.019589	0.01058	0.010062			135.8	1.72298	0.663559	0.55043		135.8
		136	1.41566	0.534771	0.574168		136	1.57539	0.489757	0.405448		136	0.349444	0.169696	0.2512		136	0.0238929	0.011255	0.014999			135.8	1.64263	0.647233	0.566492		135.8	1.2414	0.432991	0.197512		135.8	0.350241	0.227742	0.174447		135.8	0.019826	0.01093	0.010187			136	1.72316	0.663891	0.550192		136
		136.2	1.41601	0.534613	0.574268		136.2	1.57621	0.490339	0.405767		136.2	0.349554	0.17057	0.251561		136.2	0.0238521	0.011136	0.014668			136	1.64329	0.6473	0.566467		136	1.24268	0.433284	0.197531		136	0.350748	0.228006	0.174682		136	0.020072	0.011113	0.009919			136.2	1.72379	0.664173	0.549949		136.2
		136.4	1.41648	0.534384	0.574624		136.4	1.57661	0.490529	0.406411		136.4	0.34986	0.171114	0.252512		136.4	0.0238488	0.01094	0.014718			136.2	1.6438	0.647362	0.566635		136.2	1.24354	0.433734	0.197748		136.2	0.351101	0.228206	0.174653		136.2	0.020175	0.010957	0.010346			136.4	1.72434	0.664271	0.550249		136.4
		136.6	1.41718	0.53469	0.57522		136.6	1.57754	0.490714	0.407117		136.6	0.350373	0.171334	0.253102		136.6	0.0241915	0.010841	0.014663			136.4	1.64458	0.647171	0.567118		136.4	1.24449	0.434522	0.198033		136.4	0.351632	0.228403	0.174909		136.4	0.020387	0.010908	0.010321			136.6	1.72466	0.664442	0.549948		136.6
		136.8	1.41769	0.534808	0.575428		136.8	1.57809	0.491316	0.407353		136.8	0.350542	0.171456	0.253784		136.8	0.0243178	0.010295	0.014561			136.6	1.64548	0.647236	0.56718		136.6	1.24491	0.434957	0.198246		136.6	0.35237	0.228426	0.175172		136.6	0.020667	0.011037	0.010454			136.8	1.72527	0.664562	0.549884		136.8
		137	1.41826	0.535017	0.575593		137	1.5786	0.491833	0.407671		137	0.350694	0.171441	0.254191		137	0.0242341	0.010034	0.014649			136.8	1.64646	0.647437	0.567062		136.8	1.24545	0.435201	0.198715		136.8	0.353022	0.228516	0.175736		136.8	0.020524	0.010991	0.01007			137	1.72583	0.664817	0.550067		137
		137.2	1.41866	0.53523	0.575824		137.2	1.57944	0.492109	0.407974		137.2	0.351153	0.171693	0.254447		137.2	0.0241251	0.010124	0.014799			137	1.64699	0.647658	0.567445		137	1.24604	0.435476	0.198969		137	0.353331	0.228715	0.176143		137	0.020649	0.010783	0.009934			137.2	1.7261	0.66513	0.550029		137.2
		137.4	1.4194	0.535335	0.575947		137.4	1.57968	0.492343	0.408312		137.4	0.351417	0.172011	0.254825		137.4	0.0240982	0.010159	0.014898			137.2	1.64769	0.647766	0.567461		137.2	1.24658	0.435831	0.199179		137.2	0.354112	0.228806	0.176144		137.2	0.020801	0.010627	0.009732			137.4	1.72664	0.665049	0.549668		137.4
		137.6	1.4196	0.535933	0.575751		137.6	1.58052	0.493015	0.408337		137.6	0.351577	0.172176	0.255017		137.6	0.0239319	0.010407	0.015038			137.4	1.64848	0.647569	0.567661		137.4	1.24716	0.436384	0.199368		137.4	0.354319	0.22902	0.17632		137.4	0.020835	0.010278	0.009683			137.6	1.72712	0.665112	0.55		137.6
		137.8	1.42019	0.536215	0.576038		137.8	1.58154	0.493428	0.408689		137.8	0.352294	0.171999	0.255105		137.8	0.0235441	0.01057	0.01511			137.6	1.64926	0.647627	0.568014		137.6	1.24776	0.43698	0.199622		137.6	0.355049	0.228969	0.17626		137.6	0.020863	0.009758	0.009877			137.8	1.72773	0.665451	0.549889		137.8
		138	1.42098	0.536099	0.576023		138	1.58252	0.493439	0.408776		138	0.35336	0.172279	0.255327		138	0.0232966	0.010574	0.015271			137.8	1.65008	0.648114	0.568376		137.8	1.24835	0.437406	0.199647		137.8	0.355261	0.229231	0.176635		137.8	0.020626	0.00963	0.010243			138	1.72837	0.665435	0.549934		138
		138.2	1.42171	0.536346	0.576004		138.2	1.58347	0.493863	0.408954		138.2	0.353676	0.172269	0.255505		138.2	0.0230855	0.010757	0.015077			138	1.65058	0.648267	0.568185		138	1.249	0.437887	0.200001		138	0.35543	0.229248	0.177139		138	0.020936	0.009713	0.010156			138.2	1.7291	0.66531	0.550382		138.2
		138.4	1.42252	0.536725	0.575919		138.4	1.58406	0.494612	0.409395		138.4	0.354567	0.172521	0.255362		138.4	0.0229441	0.011118	0.014751			138.2	1.65101	0.648717	0.568748		138.2	1.24965	0.438457	0.200066		138.2	0.35593	0.229264	0.177148		138.2	0.020921	0.009519	0.009861			138.4	1.72969	0.665068	0.550423		138.4
		138.6	1.42312	0.53742	0.575838		138.6	1.58448	0.494701	0.4098		138.6	0.354776	0.172591	0.254927		138.6	0.023207	0.010957	0.014567			138.4	1.65138	0.649172	0.569223		138.4	1.25012	0.438933	0.200135		138.4	0.356226	0.229105	0.177127		138.4	0.020677	0.009464	0.009774			138.6	1.73031	0.664942	0.550688		138.6
		138.8	1.42403	0.537751	0.576017		138.8	1.58498	0.494887	0.410076		138.8	0.355454	0.172517	0.255093		138.8	0.0228878	0.011321	0.014472			138.6	1.65171	0.649217	0.569166		138.6	1.25088	0.439166	0.200505		138.6	0.356214	0.229448	0.177285		138.6	0.020784	0.009498	0.009923			138.8	1.73061	0.665229	0.550982		138.8
		139	1.42466	0.537713	0.576125		139	1.58535	0.495091	0.410359		139	0.3561	0.172717	0.255145		139	0.0229541	0.011182	0.014374			138.8	1.6519	0.649484	0.569233		138.8	1.2515	0.43988	0.200905		138.8	0.356359	0.23004	0.177325		138.8	0.020912	0.009721	0.009731			139	1.73138	0.665322	0.551275		139
		139.2	1.42541	0.537901	0.576306		139.2	1.58583	0.495303	0.41078		139.2	0.356371	0.172504	0.254588		139.2	0.0231453	0.011017	0.014316			139	1.65189	0.649888	0.569465		139	1.25185	0.440648	0.200417		139	0.356637	0.230327	0.177773		139	0.020985	0.009577	0.009611			139.2	1.73223	0.665647	0.551607		139.2
		139.4	1.426	0.537855	0.576651		139.4	1.58651	0.495547	0.410357		139.4	0.357232	0.17249	0.254914		139.4	0.0234177	0.011409	0.014211			139.2	1.65194	0.650484	0.569573		139.2	1.25279	0.440766	0.200755		139.2	0.357278	0.230876	0.17813		139.2	0.021162	0.010064	0.009485			139.4	1.73294	0.666037	0.551889		139.4
		139.6	1.42654	0.538188	0.576412		139.6	1.58693	0.495876	0.410568		139.6	0.357738	0.17265	0.255094		139.6	0.0236145	0.011422	0.013873			139.4	1.65236	0.650837	0.569528		139.4	1.25361	0.441232	0.201194		139.4	0.357628	0.231419	0.178361		139.4	0.020917	0.010551	0.009667			139.6	1.73353	0.666647	0.552076		139.6
		139.8	1.42726	0.538335	0.57646		139.8	1.58755	0.496308	0.410872		139.8	0.358268	0.173187	0.255445		139.8	0.02387	0.011238	0.013461			139.6	1.65291	0.651119	0.569878		139.6	1.25419	0.441458	0.201329		139.6	0.358111	0.232073	0.178598		139.6	0.020879	0.010598	0.009849			139.8	1.73395	0.666761	0.552149		139.8
		140	1.42802	0.538638	0.576681		140	1.58827	0.496323	0.411155		140	0.358779	0.173491	0.2556		140	0.0240476	0.011497	0.013307			139.8	1.65333	0.651246	0.570059		139.8	1.25518	0.441817	0.201425		139.8	0.358881	0.232656	0.178984		139.8	0.020908	0.010608	0.009759			140	1.73442	0.66684	0.552147		140
		140.2	1.42857	0.538941	0.576888		140.2	1.58887	0.497162	0.41123		140.2	0.359221	0.173986	0.25607		140.2	0.0241819	0.011215	0.013234			140	1.65363	0.651444	0.570313		140	1.25634	0.442454	0.20127		140	0.359006	0.2333	0.179357		140	0.021019	0.010672	0.009593			140.2	1.73491	0.666739	0.552443		140.2
		140.4	1.42922	0.539431	0.577083		140.4	1.58939	0.497334	0.411796		140.4	0.359614	0.173911	0.256612		140.4	0.0246221	0.011083	0.013402			140.2	1.65392	0.65133	0.570512		140.2	1.25731	0.443206	0.201603		140.2	0.359478	0.233427	0.179821		140.2	0.020884	0.010797	0.00971			140.4	1.73521	0.666544	0.552521		140.4
		140.6	1.42983	0.539797	0.577081		140.6	1.59014	0.497317	0.412212		140.6	0.360193	0.174237	0.257116		140.6	0.0249017	0.01123	0.013488			140.4	1.65412	0.650986	0.570666		140.4	1.25798	0.443512	0.202002		140.4	0.360105	0.233896	0.180308		140.4	0.020757	0.011293	0.009784			140.6	1.73601	0.666594	0.552445		140.6
		140.8	1.43026	0.539591	0.577237		140.8	1.591	0.497507	0.41233		140.8	0.36052	0.174311	0.257571		140.8	0.0248027	0.011138	0.013799			140.6	1.65468	0.650831	0.570357		140.6	1.25852	0.443592	0.202344		140.6	0.36079	0.234327	0.180807		140.6	0.020456	0.011462	0.009869			140.8	1.73648	0.666645	0.552616		140.8
		141	1.43103	0.53933	0.577646		141	1.59141	0.497979	0.412926		141	0.36054	0.174561	0.258139		141	0.0246739	0.011299	0.014056			140.8	1.65508	0.650931	0.570557		140.8	1.25944	0.443651	0.202541		140.8	0.361559	0.234703	0.181077		140.8	0.020055	0.011375	0.009841			141	1.73708	0.666444	0.552348		141
		141.2	1.43118	0.539053	0.577804		141.2	1.592	0.498192	0.413221		141.2	0.361014	0.175255	0.258637		141.2	0.024913	0.01114	0.014397			141	1.65569	0.650944	0.57045		141	1.25995	0.443953	0.202928		141	0.362104	0.235322	0.181076		141	0.0198	0.011378	0.010389			141.2	1.73729	0.666564	0.55214		141.2
		141.4	1.43179	0.538836	0.578119		141.4	1.59227	0.49851	0.413315		141.4	0.361553	0.175163	0.259253		141.4	0.024864	0.011195	0.014416			141.2	1.65654	0.650998	0.570302		141.2	1.26077	0.444618	0.203415		141.2	0.36296	0.235697	0.181331		141.2	0.019554	0.01161	0.010473			141.4	1.73776	0.666405	0.551868		141.4
		141.6	1.43207	0.539024	0.578457		141.6	1.59345	0.498929	0.413694		141.6	0.36225	0.175384	0.259742		141.6	0.0245004	0.011184	0.014749			141.4	1.65716	0.650867	0.570203		141.4	1.26163	0.445106	0.203755		141.4	0.363432	0.235915	0.181642		141.4	0.019321	0.011465	0.010734			141.6	1.7377	0.666334	0.552054		141.6
		141.8	1.43262	0.539102	0.578781		141.8	1.5943	0.499272	0.414195		141.8	0.363351	0.175817	0.259945		141.8	0.0242989	0.011093	0.014917			141.6	1.65768	0.651345	0.570536		141.6	1.26211	0.445414	0.203873		141.6	0.363711	0.235851	0.181877		141.6	0.019193	0.011476	0.011122			141.8	1.73799	0.666312	0.551963		141.8
		142	1.43331	0.539372	0.578691		142	1.59479	0.499582	0.414369		142	0.364135	0.176197	0.26053		142	0.024104	0.011243	0.014981			141.8	1.65852	0.651522	0.570758		141.8	1.26253	0.445573	0.203731		141.8	0.364168	0.236253	0.182014		141.8	0.019327	0.011564	0.011255			142	1.7387	0.666066	0.552261		142
		142.2	1.4339	0.539489	0.57885		142.2	1.59496	0.500365	0.414698		142.2	0.364105	0.176297	0.260959		142.2	0.0241866	0.011298	0.014862			142	1.65908	0.651648	0.570629		142	1.26289	0.445802	0.204204		142	0.364227	0.236674	0.182105		142	0.019652	0.01143	0.010921			142.2	1.7392	0.666087	0.552377		142.2
		142.4	1.43419	0.539873	0.578887		142.4	1.59531	0.50078	0.414968		142.4	0.364674	0.176602	0.26074		142.4	0.0242418	0.011027	0.015046			142.2	1.65945	0.652045	0.57089		142.2	1.26331	0.446089	0.204038		142.2	0.36478	0.236856	0.182231		142.2	0.019643	0.011313	0.011012			142.4	1.73982	0.666098	0.552237		142.4
		142.6	1.43453	0.540231	0.579427		142.6	1.59562	0.501118	0.415257		142.6	0.364992	0.176581	0.260926		142.6	0.0245036	0.010915	0.015107			142.4	1.6601	0.652054	0.5713		142.4	1.26384	0.446181	0.20397		142.4	0.3651	0.237069	0.182057		142.4	0.019928	0.011567	0.010888			142.6	1.74044	0.666486	0.552431		142.6
		142.8	1.43519	0.54017	0.580015		142.8	1.59609	0.501327	0.415405		142.8	0.36539	0.176857	0.261184		142.8	0.0242163	0.011316	0.015373			142.6	1.66047	0.652365	0.57099		142.6	1.26452	0.446681	0.204201		142.6	0.36523	0.237664	0.182194		142.6	0.020511	0.011481	0.010905			142.8	1.74139	0.666729	0.552356		142.8
		143	1.43562	0.540726	0.580133		143	1.59677	0.501193	0.415932		143	0.365518	0.177107	0.261039		143	0.0245997	0.011322	0.015457			142.8	1.66109	0.652897	0.571067		142.8	1.26515	0.446896	0.204336		142.8	0.36557	0.237849	0.182453		142.8	0.021111	0.011356	0.010869			143	1.74242	0.66676	0.55232		143
		143.2	1.43626	0.541405	0.580083		143.2	1.59716	0.501348	0.416216		143.2	0.365712	0.177064	0.261235		143.2	0.024643	0.011405	0.015292			143	1.66151	0.653337	0.571155		143	1.26563	0.447169	0.204446		143	0.365855	0.237895	0.18286		143	0.02149	0.011043	0.010564			143.2	1.74309	0.66724	0.55246		143.2
		143.4	1.43695	0.541681	0.580288		143.4	1.59778	0.501583	0.416346		143.4	0.366096	0.177168	0.261767		143.4	0.0249621	0.011763	0.014927			143.2	1.66234	0.653469	0.571377		143.2	1.2667	0.446988	0.204818		143.2	0.366358	0.238229	0.18309		143.2	0.021518	0.011181	0.010303			143.4	1.74374	0.667631	0.552723		143.4
		143.6	1.43739	0.542385	0.5801		143.6	1.5984	0.501936	0.416588		143.6	0.366053	0.177342	0.261927		143.6	0.024859	0.011461	0.014466			143.4	1.6633	0.653195	0.571627		143.4	1.26745	0.446958	0.205061		143.4	0.366644	0.238443	0.183326		143.4	0.021466	0.011253	0.010261			143.6	1.74444	0.667659	0.552672		143.6
		143.8	1.43824	0.543161	0.580192		143.8	1.59922	0.502471	0.417448		143.8	0.366134	0.177641	0.262248		143.8	0.0249887	0.01156	0.014335			143.6	1.66402	0.653273	0.572114		143.6	1.26846	0.446929	0.205072		143.6	0.367334	0.238772	0.183404		143.6	0.021589	0.010907	0.010208			143.8	1.74507	0.667459	0.552743		143.8
		144	1.43922	0.543741	0.580061		144	1.59953	0.502754	0.417472		144	0.366387	0.177481	0.262315		144	0.0253471	0.011937	0.014589			143.8	1.66463	0.653342	0.572382		143.8	1.2695	0.447427	0.205578		143.8	0.367748	0.239282	0.183915		143.8	0.021827	0.010903	0.009833			144	1.74576	0.667604	0.552863		144
		144.2	1.44016	0.544324	0.579949		144.2	1.60024	0.503355	0.417538		144.2	0.366649	0.177725	0.262747		144.2	0.0254662	0.011593	0.014361			144	1.66536	0.653488	0.572609		144	1.27032	0.447953	0.205655		144	0.368053	0.239748	0.184		144	0.021858	0.010846	0.009685			144.2	1.74627	0.667636	0.553018		144.2
		144.4	1.44087	0.544624	0.579966		144.4	1.60106	0.503464	0.417983		144.4	0.366626	0.178193	0.26303		144.4	0.0255587	0.01156	0.014326			144.2	1.66593	0.653242	0.572894		144.2	1.27114	0.448516	0.20619		144.2	0.368717	0.239788	0.18412		144.2	0.021509	0.011079	0.009519			144.4	1.74681	0.667967	0.552783		144.4
		144.6	1.4418	0.544596	0.579895		144.6	1.60227	0.503483	0.418196		144.6	0.36713	0.178613	0.263597		144.6	0.0255081	0.011744	0.014357			144.4	1.66654	0.653381	0.573238		144.4	1.2719	0.448756	0.206772		144.4	0.369454	0.240008	0.184142		144.4	0.021447	0.011112	0.009494			144.6	1.74761	0.668161	0.553162		144.6
		144.8	1.44234	0.544554	0.580154		144.8	1.60278	0.503777	0.418503		144.8	0.367546	0.178888	0.264194		144.8	0.025632	0.011701	0.014335			144.6	1.66726	0.653618	0.573491		144.6	1.27268	0.449076	0.207034		144.6	0.370057	0.240318	0.184159		144.6	0.021251	0.010848	0.009329			144.8	1.74802	0.66825	0.553425		144.8
		145	1.44279	0.544418	0.580175		145	1.60338	0.504237	0.418975		145	0.367617	0.179271	0.264817		145	0.025724	0.011422	0.013999			144.8	1.66756	0.654081	0.573729		144.8	1.27375	0.44929	0.207401		144.8	0.370967	0.240585	0.184333		144.8	0.020887	0.010935	0.009549			145	1.74887	0.668404	0.55337		145
		145.2	1.44287	0.544256	0.580174		145.2	1.60404	0.504384	0.418944		145.2	0.36814	0.179924	0.265183		145.2	0.0256497	0.011044	0.014279			145	1.66807	0.654414	0.573605		145	1.27458	0.449991	0.207814		145	0.371301	0.241059	0.184518		145	0.02065	0.011164	0.010043			145.2	1.74912	0.668536	0.5537		145.2
		145.4	1.44341	0.544373	0.580714		145.4	1.60456	0.504553	0.419003		145.4	0.368957	0.180109	0.265641		145.4	0.025745	0.010881	0.014242			145.2	1.66862	0.654755	0.573895		145.2	1.27555	0.450669	0.207881		145.2	0.371541	0.24121	0.184976		145.2	0.020332	0.011036	0.010094			145.4	1.74915	0.668267	0.553752		145.4
		145.6	1.44415	0.544887	0.580912		145.6	1.60525	0.504881	0.419627		145.6	0.369415	0.180513	0.266133		145.6	0.0260048	0.010774	0.014343			145.4	1.66856	0.6546	0.57437		145.4	1.27636	0.450698	0.207979		145.4	0.371621	0.241485	0.185275		145.4	0.020377	0.01102	0.010288			145.6	1.74912	0.668018	0.553927		145.6
		145.8	1.44498	0.545251	0.580902		145.8	1.60572	0.505296	0.4197		145.8	0.370104	0.181148	0.266426		145.8	0.0262029	0.010985	0.014353			145.6	1.66897	0.65474	0.57474		145.6	1.27696	0.450787	0.208		145.6	0.371443	0.241869	0.185097		145.6	0.020343	0.010711	0.01035			145.8	1.74996	0.66784	0.553861		145.8
		146	1.44574	0.545063	0.580908		146	1.60609	0.505558	0.419852		146	0.370428	0.181034	0.266794		146	0.0263542	0.010861	0.014088			145.8	1.66941	0.654732	0.574745		145.8	1.27783	0.45076	0.20831		145.8	0.371956	0.24223	0.18518		145.8	0.020242	0.010337	0.010355			146	1.75079	0.668014	0.553752		146
		146.2	1.44596	0.544849	0.581007		146.2	1.60636	0.505857	0.419896		146.2	0.371218	0.1812	0.267128		146.2	0.0264665	0.010415	0.014014			146	1.66928	0.655147	0.574748		146	1.27843	0.450991	0.209054		146	0.372057	0.242395	0.185119		146	0.020353	0.010179	0.010271			146.2	1.75127	0.668374	0.55344		146.2
		146.4	1.44644	0.545017	0.581133		146.4	1.60695	0.506087	0.420079		146.4	0.372078	0.181211	0.266917		146.4	0.0263824	0.010363	0.014186			146.2	1.66923	0.655414	0.574973		146.2	1.27914	0.451239	0.209003		146.2	0.372781	0.242555	0.185317		146.2	0.020444	0.010084	0.010106			146.4	1.75222	0.668691	0.553354		146.4
		146.6	1.44673	0.545292	0.581437		146.6	1.60698	0.506387	0.420214		146.6	0.372404	0.181297	0.267049		146.6	0.0261224	0.010528	0.013952			146.4	1.66987	0.655642	0.575043		146.4	1.27997	0.451282	0.209127		146.4	0.37333	0.242557	0.185426		146.4	0.020944	0.010092	0.009684			146.6	1.75282	0.669014	0.553251		146.6
		146.8	1.44741	0.54563	0.581428		146.8	1.60742	0.506275	0.420275		146.8	0.372831	0.181565	0.266959		146.8	0.0259661	0.010632	0.014298			146.6	1.67017	0.655976	0.574777		146.6	1.28084	0.451531	0.209544		146.6	0.373537	0.242802	0.185805		146.6	0.021222	0.009803	0.009973			146.8	1.75355	0.66911	0.553117		146.8
		147	1.44784	0.546059	0.581702		147	1.60784	0.506468	0.42069		147	0.373279	0.181525	0.267204		147	0.0261768	0.010675	0.014471			146.8	1.67038	0.65599	0.574797		146.8	1.28163	0.451626	0.209723		146.8	0.374228	0.24263	0.186273		146.8	0.021497	0.009884	0.01003			147	1.75425	0.66971	0.553022		147
		147.2	1.44817	0.546394	0.581923		147.2	1.60794	0.506809	0.421031		147.2	0.373709	0.181204	0.267629		147.2	0.0256421	0.010587	0.014453			147	1.67061	0.655977	0.574985		147	1.28237	0.452214	0.21003		147	0.374629	0.242761	0.186622		147	0.021433	0.009957	0.010017			147.2	1.75468	0.669963	0.552936		147.2
		147.4	1.44886	0.546381	0.582409		147.4	1.6085	0.506873	0.421519		147.4	0.373883	0.181071	0.267627		147.4	0.0254035	0.010495	0.01429			147.2	1.67125	0.655892	0.574804		147.2	1.28293	0.452208	0.210096		147.2	0.375111	0.243249	0.186889		147.2	0.021354	0.010059	0.010274			147.4	1.75514	0.670071	0.552993		147.4
		147.6	1.44901	0.546866	0.582699		147.6	1.6091	0.507183	0.421896		147.6	0.374279	0.181023	0.267486		147.6	0.0249739	0.010285	0.014331			147.4	1.67185	0.655895	0.575071		147.4	1.2837	0.452213	0.210377		147.4	0.375606	0.243797	0.187093		147.4	0.021393	0.010061	0.01046			147.6	1.75582	0.670226	0.552664		147.6
		147.8	1.44979	0.547274	0.582714		147.8	1.60956	0.507431	0.422671		147.8	0.374528	0.181244	0.267942		147.8	0.0248823	0.010554	0.014175			147.6	1.67244	0.656167	0.575279		147.6	1.28417	0.452775	0.210651		147.6	0.37599	0.244032	0.187221		147.6	0.021515	0.010116	0.010572			147.8	1.7566	0.670509	0.552869		147.8
		148	1.45063	0.547705	0.582932		148	1.60988	0.507608	0.422572		148	0.375066	0.181504	0.268024		148	0.0247826	0.010803	0.014549			147.8	1.67314	0.656264	0.57547		147.8	1.2845	0.453618	0.211057		147.8	0.376469	0.24455	0.187565		147.8	0.021429	0.010544	0.010548			148	1.7571	0.671148	0.552917		148
		148.2	1.45114	0.547998	0.58295		148.2	1.61085	0.507817	0.422962		148.2	0.375252	0.182177	0.268284		148.2	0.0245422	0.01064	0.014119			148	1.6739	0.656358	0.57556		148	1.28479	0.45404	0.21117		148	0.377148	0.244836	0.187631		148	0.021315	0.010561	0.010456			148.2	1.75777	0.671541	0.553173		148.2
		148.4	1.45196	0.548002	0.582959		148.4	1.61169	0.507569	0.423574		148.4	0.375472	0.182919	0.268834		148.4	0.024591	0.010649	0.014108			148.2	1.67452	0.656563	0.575715		148.2	1.28525	0.45442	0.211363		148.2	0.377822	0.244924	0.188022		148.2	0.021584	0.01096	0.010833			148.4	1.75815	0.671839	0.553439		148.4
		148.6	1.45272	0.548238	0.582776		148.6	1.61244	0.507283	0.423955		148.6	0.376365	0.183053	0.269162		148.6	0.0248542	0.011226	0.014262			148.4	1.67508	0.656651	0.575699		148.4	1.28606	0.454803	0.211694		148.4	0.378466	0.245208	0.188282		148.4	0.021742	0.011141	0.010631			148.6	1.75884	0.671651	0.553906		148.6
		148.8	1.45279	0.548619	0.58275		148.8	1.61252	0.507271	0.424511		148.8	0.376735	0.183541	0.269532		148.8	0.0250496	0.011527	0.014482			148.6	1.67559	0.656607	0.575684		148.6	1.28647	0.455205	0.21169		148.6	0.379039	0.245827	0.188603		148.6	0.021655	0.011289	0.01064			148.8	1.75904	0.67185	0.554128		148.8
		149	1.45307	0.548823	0.582742		149	1.61371	0.507404	0.4249		149	0.376984	0.184281	0.270138		149	0.0250833	0.011672	0.01461			148.8	1.67605	0.656939	0.575813		148.8	1.28711	0.456046	0.211958		148.8	0.379587	0.246116	0.189059		148.8	0.021228	0.011717	0.01084			149	1.75945	0.67208	0.554454		149
		149.2	1.45333	0.549277	0.582912		149.2	1.61453	0.50744	0.425349		149.2	0.377267	0.184861	0.270427		149.2	0.0253457	0.011861	0.015025			149	1.67669	0.657188	0.575686		149	1.2879	0.456703	0.212022		149	0.379752	0.24664	0.189503		149	0.021236	0.011897	0.011195			149.2	1.75927	0.671584	0.554873		149.2
		149.4	1.45427	0.5493	0.583457		149.4	1.6153	0.507639	0.425814		149.4	0.377734	0.185169	0.270775		149.4	0.0257446	0.012047	0.014553			149.2	1.67729	0.657343	0.575846		149.2	1.28889	0.456993	0.211965		149.2	0.379921	0.246896	0.189874		149.2	0.020895	0.011788	0.011055			149.4	1.75933	0.671058	0.555113		149.4
		149.6	1.45512	0.549608	0.583275		149.6	1.6158	0.508265	0.426278		149.6	0.377909	0.185327	0.271499		149.6	0.0257991	0.012449	0.014486			149.4	1.67749	0.657028	0.576027		149.4	1.28993	0.457312	0.212094		149.4	0.380385	0.247018	0.190158		149.4	0.020594	0.01184	0.010904			149.6	1.75998	0.670647	0.555216		149.6
		149.8	1.45557	0.549454	0.583366		149.8	1.61664	0.508838	0.426244		149.8	0.378283	0.185444	0.271886		149.8	0.0257925	0.012599	0.014372			149.6	1.67818	0.657271	0.575767		149.6	1.29115	0.457696	0.212466		149.6	0.380498	0.247396	0.190112		149.6	0.020308	0.011641	0.010888			149.8	1.76049	0.670422	0.555374		149.8
		150	1.45577	0.549514	0.58341		150	1.61699	0.509111	0.426503		150	0.378933	0.185401	0.272097		150	0.0259339	0.012465	0.014375			149.8	1.67828	0.657429	0.575813		149.8	1.29196	0.458105	0.212911		149.8	0.380925	0.247579	0.190158		149.8	0.020036	0.011777	0.010603			150	1.76077	0.67051	0.555572		150
		150.2	1.45615	0.549737	0.58344		150.2	1.61778	0.509562	0.426649		150.2	0.379805	0.185718	0.272448		150.2	0.0262487	0.012422	0.014369			150	1.67851	0.657903	0.575744		150	1.29253	0.458745	0.213275		150	0.381066	0.247916	0.189989		150	0.02014	0.011965	0.010312			150.2	1.76143	0.670206	0.555707		150.2
		150.4	1.45662	0.549696	0.583428		150.4	1.61856	0.509967	0.426569		150.4	0.380215	0.185895	0.272344		150.4	0.0263696	0.012446	0.014242			150.2	1.6788	0.658373	0.575827		150.2	1.29335	0.458832	0.213239		150.2	0.381562	0.248062	0.190206		150.2	0.019987	0.011952	0.009976			150.4	1.76231	0.669872	0.556081		150.4
		150.6	1.45697	0.549781	0.583746		150.6	1.61876	0.510613	0.426924		150.6	0.380456	0.186054	0.272337		150.6	0.0263856	0.012315	0.014221			150.4	1.67905	0.658838	0.57561		150.4	1.29429	0.458815	0.213512		150.4	0.382187	0.247994	0.190333		150.4	0.020096	0.011811	0.010247			150.6	1.76241	0.66997	0.556325		150.6
		150.8	1.45795	0.549993	0.584091		150.8	1.61964	0.511049	0.427256		150.8	0.381113	0.185788	0.272555		150.8	0.0263234	0.012026	0.01461			150.6	1.6793	0.659085	0.575668		150.6	1.29521	0.459313	0.213891		150.6	0.382454	0.248231	0.190442		150.6	0.019844	0.011951	0.010329			150.8	1.76302	0.670141	0.556566		150.8
		151	1.45869	0.549851	0.584575		151	1.62033	0.511343	0.42789		151	0.381171	0.185696	0.27297		151	0.025963	0.011754	0.014441			150.8	1.67935	0.659352	0.575969		150.8	1.29596	0.459558	0.214379		150.8	0.382968	0.248424	0.190668		150.8	0.019882	0.012017	0.01024			151	1.76367	0.670369	0.55662		151
		151.2	1.4594	0.550122	0.584672		151.2	1.62097	0.511507	0.428544		151.2	0.381461	0.185815	0.273434		151.2	0.0256722	0.011487	0.015038			151	1.67947	0.659499	0.576104		151	1.29662	0.460068	0.214995		151	0.382988	0.248675	0.190675		151	0.019914	0.011763	0.010499			151.2	1.7642	0.670372	0.556637		151.2
		151.4	1.45984	0.549967	0.58482		151.4	1.62162	0.511895	0.429196		151.4	0.381452	0.186009	0.273342		151.4	0.0254805	0.010955	0.014997			151.2	1.6798	0.6597	0.576276		151.2	1.29682	0.460105	0.215568		151.2	0.383023	0.248925	0.190683		151.2	0.020075	0.011265	0.010839			151.4	1.7648	0.670723	0.556656		151.4
		151.6	1.4601	0.550212	0.584897		151.6	1.62219	0.512167	0.42947		151.6	0.381834	0.185909	0.2734		151.6	0.025373	0.011152	0.014773			151.4	1.68004	0.659997	0.57687		151.4	1.29777	0.460649	0.215948		151.4	0.383409	0.249067	0.190717		151.4	0.020237	0.011024	0.010818			151.6	1.76581	0.670998	0.556637		151.6
		151.8	1.46082	0.550552	0.585012		151.8	1.62264	0.512327	0.429943		151.8	0.381894	0.186193	0.273761		151.8	0.0253765	0.011595	0.014572			151.6	1.68055	0.659924	0.576992		151.6	1.29843	0.460989	0.216553		151.6	0.383689	0.249206	0.190816		151.6	0.020255	0.01091	0.010865			151.8	1.76647	0.671189	0.556418		151.8
		152	1.46152	0.550819	0.585421		152	1.6234	0.512529	0.430107		152	0.382219	0.18654	0.273828		152	0.0250309	0.011831	0.015055			151.8	1.68112	0.659898	0.577218		151.8	1.29909	0.461183	0.216656		151.8	0.384165	0.249456	0.191216		151.8	0.020443	0.011033	0.010871			152	1.76713	0.671467	0.556308		152
		152.2	1.46196	0.550782	0.585105		152.2	1.62399	0.512496	0.430509		152.2	0.382668	0.187006	0.273963		152.2	0.0250412	0.011497	0.014715			152	1.68187	0.659954	0.577635		152	1.30026	0.461202	0.216925		152	0.38447	0.249704	0.19165		152	0.020697	0.010813	0.010633			152.2	1.76778	0.671624	0.556383		152.2
		152.4	1.46281	0.551053	0.585525		152.4	1.62446	0.512476	0.43103		152.4	0.383044	0.187269	0.274206		152.4	0.0250423	0.011806	0.014696			152.2	1.68249	0.659781	0.577871		152.2	1.30106	0.461358	0.216978		152.2	0.384763	0.250062	0.192292		152.2	0.021254	0.010873	0.010665			152.4	1.76818	0.671931	0.556228		152.4
		152.6	1.46312	0.551845	0.585495		152.6	1.62499	0.512709	0.431366		152.6	0.383676	0.187251	0.274252		152.6	0.0250471	0.011983	0.014984			152.4	1.68289	0.659951	0.578273		152.4	1.30199	0.461524	0.217161		152.4	0.385421	0.250459	0.192618		152.4	0.021305	0.011027	0.01035			152.6	1.76872	0.672041	0.555994		152.6
		152.8	1.46326	0.552274	0.585687		152.8	1.62563	0.513159	0.431706		152.8	0.383663	0.187604	0.274231		152.8	0.0250836	0.012041	0.014883			152.6	1.68321	0.660217	0.578449		152.6	1.30261	0.461396	0.2172		152.6	0.386014	0.250887	0.193303		152.6	0.021279	0.010766	0.010348			152.8	1.76884	0.672714	0.555818		152.8
		153	1.46322	0.552341	0.585863		153	1.62636	0.513525	0.431849		153	0.384131	0.187855	0.274575		153	0.025224	0.011974	0.01466			152.8	1.68363	0.660636	0.578665		152.8	1.30358	0.461809	0.217369		152.8	0.386412	0.251337	0.193792		152.8	0.021492	0.010891	0.010425			153	1.76944	0.672788	0.555772		153
		153.2	1.46356	0.552313	0.586296		153.2	1.62693	0.513848	0.432103		153.2	0.384595	0.1876	0.274408		153.2	0.0251033	0.01196	0.014542			153	1.68417	0.660843	0.57863		153	1.30446	0.461741	0.217165		153	0.387132	0.251835	0.194351		153	0.02181	0.010538	0.010448			153.2	1.76985	0.672548	0.555623		153.2
		153.4	1.46402	0.552315	0.586353		153.4	1.6273	0.51405	0.432276		153.4	0.385312	0.18795	0.274997		153.4	0.0249576	0.011981	0.014283			153.2	1.68479	0.660707	0.578868		153.2	1.30511	0.462019	0.216968		153.2	0.387473	0.251848	0.194607		153.2	0.02165	0.010643	0.010342			153.4	1.77043	0.672714	0.555617		153.4
		153.6	1.46407	0.552571	0.586262		153.6	1.62754	0.514545	0.432198		153.6	0.385749	0.188003	0.275433		153.6	0.0252136	0.012217	0.014938			153.4	1.68512	0.660786	0.578884		153.4	1.30568	0.462648	0.21714		153.4	0.388088	0.252277	0.19496		153.4	0.021734	0.010461	0.010456			153.6	1.77097	0.672922	0.555695		153.6
		153.8	1.46405	0.552793	0.586243		153.8	1.62838	0.514814	0.432276		153.8	0.385974	0.188113	0.275518		153.8	0.0254071	0.012422	0.015			153.6	1.68576	0.661226	0.578729		153.6	1.3061	0.462904	0.217346		153.6	0.388619	0.252706	0.195091		153.6	0.021748	0.010431	0.010526			153.8	1.77095	0.673566	0.556245		153.8
		154	1.46439	0.553167	0.586402		154	1.6289	0.515026	0.432293		154	0.386588	0.188711	0.275952		154	0.0257532	0.012585	0.015211			153.8	1.68612	0.661353	0.578587		153.8	1.30614	0.463266	0.217648		153.8	0.389135	0.252982	0.195228		153.8	0.021482	0.010367	0.010441			154	1.77151	0.673746	0.556549		154
		154.2	1.46517	0.553116	0.586223		154.2	1.62958	0.515545	0.432671		154.2	0.387155	0.188916	0.276444		154.2	0.02603	0.01252	0.015005			154	1.68668	0.661787	0.578531		154	1.30668	0.463782	0.217882		154	0.389767	0.253271	0.195633		154	0.021985	0.010551	0.010564			154.2	1.77225	0.673658	0.55715		154.2
		154.4	1.46544	0.553119	0.586393		154.4	1.62988	0.515954	0.43296		154.4	0.387355	0.189227	0.276703		154.4	0.0261092	0.012189	0.015062			154.2	1.68705	0.661934	0.578372		154.2	1.30709	0.463923	0.218145		154.2	0.390466	0.253123	0.195846		154.2	0.022156	0.010373	0.010593			154.4	1.77257	0.674049	0.557603		154.4
		154.6	1.46594	0.553409	0.586839		154.6	1.63	0.516416	0.433539		154.6	0.387572	0.18932	0.276975		154.6	0.0259893	0.012013	0.015307			154.4	1.68767	0.662303	0.578413		154.4	1.30754	0.464377	0.218239		154.4	0.391259	0.253352	0.195843		154.4	0.022268	0.01033	0.010889			154.6	1.77332	0.674354	0.557752		154.6
		154.8	1.46678	0.553556	0.586753		154.8	1.63054	0.516845	0.433629		154.8	0.38766	0.189538	0.277479		154.8	0.0256734	0.011948	0.015617			154.6	1.68854	0.662235	0.578431		154.6	1.30779	0.464974	0.21874		154.6	0.391419	0.253522	0.195835		154.6	0.022076	0.010632	0.010669			154.8	1.77411	0.674185	0.557958		154.8
		155	1.46725	0.553711	0.586702		155	1.63091	0.517311	0.434095		155	0.387683	0.189883	0.277654		155	0.0258172	0.01188	0.015652			154.8	1.68919	0.662116	0.578645		154.8	1.30789	0.465478	0.219328		154.8	0.391627	0.253696	0.195963		154.8	0.022312	0.01055	0.010508			155	1.77467	0.674229	0.557967		155
		155.2	1.46803	0.554017	0.586584		155.2	1.63097	0.517786	0.434671		155.2	0.388183	0.190147	0.277977		155.2	0.0258887	0.011981	0.016398			155	1.68954	0.661909	0.578742		155	1.30819	0.466338	0.219768		155	0.391885	0.253611	0.196295		155	0.022413	0.010554	0.010731			155.2	1.77515	0.67429	0.558127		155.2
		155.4	1.4685	0.554553	0.586491		155.4	1.63127	0.51847	0.435108		155.4	0.388469	0.190296	0.277952		155.4	0.0257864	0.011973	0.01609			155.2	1.69021	0.662128	0.578988		155.2	1.30883	0.466751	0.220067		155.2	0.392467	0.253663	0.196235		155.2	0.02261	0.010554	0.011019			155.4	1.77578	0.674341	0.558444		155.4
		155.6	1.46915	0.554801	0.586695		155.6	1.63174	0.518614	0.435428		155.6	0.388846	0.190174	0.277958		155.6	0.0258151	0.012176	0.015737			155.4	1.69053	0.662433	0.578847		155.4	1.30967	0.467335	0.22064		155.4	0.393088	0.253934	0.196199		155.4	0.022807	0.010554	0.010945			155.6	1.77656	0.674377	0.558591		155.6
		155.8	1.46981	0.555219	0.586836		155.8	1.63248	0.519106	0.435662		155.8	0.388844	0.190724	0.278364		155.8	0.0259481	0.01179	0.016018			155.6	1.69122	0.662391	0.578708		155.6	1.31042	0.467548	0.221002		155.6	0.393396	0.254269	0.196367		155.6	0.022932	0.010462	0.010899			155.8	1.77752	0.674157	0.558422		155.8
		156	1.47056	0.555671	0.586959		156	1.63334	0.519648	0.435855		156	0.388999	0.191176	0.278689		156	0.0258075	0.011418	0.016108			155.8	1.69164	0.66257	0.579026		155.8	1.311	0.467695	0.221069		155.8	0.393904	0.254608	0.196886		155.8	0.023341	0.010888	0.010984			156	1.77842	0.673873	0.558724		156
		156.2	1.47118	0.555898	0.586714		156.2	1.63369	0.520452	0.436486		156.2	0.389619	0.191731	0.278849		156.2	0.0259855	0.010961	0.015664			156	1.69184	0.662625	0.579355		156	1.31195	0.468115	0.221507		156	0.394617	0.255032	0.197086		156	0.023176	0.011096	0.010963			156.2	1.77912	0.673875	0.558548		156.2
		156.4	1.47203	0.556388	0.586998		156.4	1.63417	0.521008	0.437035		156.4	0.39004	0.192073	0.279113		156.4	0.0259981	0.011127	0.015513			156.2	1.69191	0.66294	0.579486		156.2	1.3125	0.467972	0.221398		156.2	0.395105	0.255386	0.197425		156.2	0.02349	0.011251	0.011199			156.4	1.77975	0.673934	0.55835		156.4
		156.6	1.47259	0.55663	0.586646		156.6	1.63468	0.52146	0.437271		156.6	0.39087	0.192444	0.279627		156.6	0.0263475	0.011032	0.015398			156.4	1.69174	0.663316	0.579611		156.4	1.31336	0.468196	0.221529		156.4	0.396049	0.255967	0.197211		156.4	0.023409	0.011408	0.011551			156.6	1.78054	0.674119	0.558219		156.6
		156.8	1.47289	0.556638	0.586887		156.8	1.63551	0.521644	0.437682		156.8	0.391325	0.19294	0.279992		156.8	0.0264521	0.011199	0.015593			156.6	1.69193	0.663151	0.579438		156.6	1.31403	0.468296	0.221553		156.6	0.396216	0.256456	0.197738		156.6	0.023418	0.011451	0.01137			156.8	1.78105	0.674641	0.557894		156.8
		157	1.47331	0.556397	0.586953		157	1.63597	0.521674	0.438218		157	0.391941	0.193375	0.28036		157	0.0266902	0.011196	0.01588			156.8	1.69225	0.662816	0.579321		156.8	1.31463	0.468677	0.221537		156.8	0.396745	0.256996	0.19764		156.8	0.023621	0.011687	0.011193			157	1.7815	0.674708	0.557651		157
		157.2	1.47415	0.556465	0.587234		157.2	1.63688	0.521842	0.438967		157.2	0.392714	0.193346	0.280614		157.2	0.026723	0.01108	0.015925			157	1.69277	0.662923	0.579292		157	1.31489	0.468749	0.221582		157	0.397229	0.257293	0.197946		157	0.023126	0.0116	0.010843			157.2	1.78168	0.67485	0.5574		157.2
		157.4	1.47457	0.55646	0.587035		157.4	1.63745	0.521821	0.439228		157.4	0.393309	0.19412	0.281121		157.4	0.0268748	0.011276	0.016105			157.2	1.6928	0.662725	0.579262		157.2	1.31529	0.469115	0.222131		157.2	0.397559	0.257459	0.198214		157.2	0.022726	0.011894	0.010821			157.4	1.78213	0.675197	0.557279		157.4
		157.6	1.47494	0.556453	0.587119		157.6	1.63835	0.522128	0.439407		157.6	0.393792	0.194669	0.281319		157.6	0.0275213	0.011551	0.016375			157.4	1.6931	0.663124	0.579098		157.4	1.3158	0.469472	0.222422		157.4	0.398228	0.257916	0.198399		157.4	0.022332	0.011642	0.011043			157.6	1.78196	0.675736	0.557351		157.6
		157.8	1.47567	0.556526	0.586859		157.8	1.63913	0.522096	0.439438		157.8	0.394347	0.195252	0.2816		157.8	0.0274019	0.011802	0.016269			157.6	1.69383	0.663138	0.579113		157.6	1.31655	0.469499	0.222436		157.6	0.398735	0.258348	0.198667		157.6	0.021973	0.011765	0.010683			157.8	1.78204	0.67606	0.557515		157.8
		158	1.47631	0.55647	0.587419		158	1.63974	0.522214	0.439413		158	0.394805	0.195435	0.28186		158	0.0274025	0.011973	0.016041			157.8	1.69427	0.663349	0.579278		157.8	1.31713	0.469728	0.222336		157.8	0.398858	0.258478	0.199113		157.8	0.021548	0.011558	0.010593			158	1.78233	0.676069	0.557719		158
		158.2	1.47685	0.556638	0.587335		158.2	1.64017	0.522295	0.440013		158.2	0.395355	0.19532	0.28236		158.2	0.0273034	0.011652	0.015725			158	1.69482	0.663513	0.579471		158	1.31793	0.470411	0.222432		158	0.399251	0.258413	0.199416		158	0.021493	0.011692	0.010313			158.2	1.78263	0.67633	0.557977		158.2
		158.4	1.47725	0.556918	0.587671		158.4	1.64072	0.52219	0.439937		158.4	0.39559	0.195457	0.282479		158.4	0.0273417	0.011417	0.015544			158.2	1.69535	0.663735	0.579439		158.2	1.31851	0.470809	0.222434		158.2	0.399279	0.258447	0.199516		158.2	0.021477	0.011591	0.009992			158.4	1.78272	0.676686	0.558022		158.4
		158.6	1.47745	0.557256	0.587758		158.6	1.64107	0.522154	0.439926		158.6	0.395484	0.195391	0.282585		158.6	0.0270935	0.01135	0.015282			158.4	1.6962	0.664249	0.579404		158.4	1.31912	0.471087	0.222678		158.4	0.399225	0.258562	0.19969		158.4	0.021138	0.011827	0.009743			158.6	1.7833	0.676749	0.558113		158.6
		158.8	1.47775	0.5574	0.587924		158.8	1.64175	0.522564	0.440006		158.8	0.395444	0.195499	0.282744		158.8	0.0268519	0.011271	0.015312			158.6	1.69682	0.664115	0.579752		158.6	1.31973	0.47151	0.223247		158.6	0.398885	0.258463	0.199942		158.6	0.021041	0.011768	0.009294			158.8	1.78346	0.6768	0.55851		158.8
		159	1.47792	0.557912	0.587937		159	1.64222	0.522587	0.440459		159	0.395931	0.195534	0.282618		159	0.0269612	0.011146	0.01506			158.8	1.6974	0.663985	0.580113		158.8	1.32063	0.471877	0.223226		158.8	0.39902	0.258578	0.200229		158.8	0.021352	0.011944	0.009205			159	1.78368	0.677051	0.558843		159
		159.2	1.47868	0.558341	0.58833		159.2	1.64262	0.522954	0.440757		159.2	0.396117	0.195681	0.28288		159.2	0.0267128	0.010959	0.015078			159	1.698	0.664482	0.580358		159	1.32156	0.472258	0.223552		159	0.399372	0.258405	0.200639		159	0.02109	0.0121	0.009538			159.2	1.78418	0.676854	0.559217		159.2
		159.4	1.47904	0.55872	0.588263		159.4	1.64335	0.523323	0.440649		159.4	0.396302	0.195495	0.282992		159.4	0.0264727	0.010709	0.014975			159.2	1.69881	0.664865	0.58046		159.2	1.32256	0.472573	0.223708		159.2	0.399736	0.258591	0.200895		159.2	0.021393	0.012034	0.009749			159.4	1.78487	0.676877	0.559642		159.4
		159.6	1.4795	0.558994	0.588709		159.6	1.64362	0.523404	0.440576		159.6	0.39647	0.195062	0.283012		159.6	0.0265358	0.010598	0.014933			159.4	1.69896	0.665093	0.580422		159.4	1.32345	0.472934	0.224065		159.4	0.400072	0.258938	0.201197		159.4	0.021691	0.011728	0.010126			159.6	1.78542	0.676747	0.559805		159.6
		159.8	1.48015	0.559261	0.58876		159.8	1.64408	0.524207	0.440391		159.8	0.396485	0.195069	0.283715		159.8	0.0265265	0.010179	0.015037			159.6	1.69939	0.665427	0.580679		159.6	1.32439	0.473176	0.224212		159.6	0.400244	0.259347	0.20159		159.6	0.021361	0.011725	0.010262			159.8	1.78589	0.676152	0.559782		159.8
		160	1.48071	0.559871	0.588963		160	1.64419	0.524738	0.440687		160	0.396999	0.195257	0.283953		160	0.0262142	0.010561	0.014746			159.8	1.69957	0.665581	0.581174		159.8	1.32509	0.473326	0.223973		159.8	0.400683	0.259686	0.201851		159.8	0.021649	0.011688	0.010841			160	1.78651	0.675821	0.559874		160
		160.2	1.48128	0.560205	0.589003		160.2	1.64468	0.525293	0.44078		160.2	0.397342	0.195285	0.284419		160.2	0.0260321	0.010686	0.014455			160	1.69933	0.665706	0.581333		160	1.32588	0.473686	0.223825		160	0.401109	0.25999	0.20173		160	0.021741	0.011489	0.011064			160.2	1.78701	0.675904	0.559613		160.2
		160.4	1.48183	0.560325	0.589257		160.4	1.6451	0.525293	0.441091		160.4	0.397669	0.195357	0.28506		160.4	0.0258047	0.010986	0.014599			160.2	1.69977	0.666005	0.581424		160.2	1.32643	0.473605	0.223826		160.2	0.401525	0.260504	0.201565		160.2	0.022159	0.011432	0.011126			160.4	1.78704	0.676157	0.559615		160.4
		160.6	1.48244	0.560225	0.589524		160.6	1.64526	0.525656	0.441398		160.6	0.398137	0.19572	0.285572		160.6	0.0259246	0.010907	0.014814			160.4	1.69992	0.665933	0.581536		160.4	1.3272	0.474015	0.223688		160.4	0.402408	0.260866	0.201378		160.4	0.022245	0.011595	0.01117			160.6	1.78769	0.676428	0.5596		160.6
		160.8	1.48311	0.560233	0.58982		160.8	1.64584	0.526095	0.441786		160.8	0.398526	0.196041	0.285858		160.8	0.0258254	0.010924	0.015221			160.6	1.70024	0.666053	0.581593		160.6	1.32758	0.474085	0.223667		160.6	0.402712	0.261317	0.201492		160.6	0.022541	0.011673	0.011165			160.8	1.78789	0.676366	0.559656		160.8
		161	1.48373	0.560293	0.589977		161	1.64628	0.526495	0.442004		161	0.398934	0.196399	0.28599		161	0.026213	0.01142	0.015292			160.8	1.70071	0.666341	0.581783		160.8	1.32815	0.474243	0.223939		160.8	0.403394	0.261711	0.201378		160.8	0.022794	0.01169	0.01109			161	1.7882	0.675868	0.559982		161
		161.2	1.48411	0.560509	0.590033		161.2	1.6472	0.527073	0.442138		161.2	0.399476	0.19638	0.286137		161.2	0.026433	0.011717	0.015255			161	1.70116	0.666951	0.5818		161	1.32873	0.474645	0.224064		161	0.403481	0.262027	0.201337		161	0.022755	0.011655	0.010997			161.2	1.78835	0.675901	0.560084		161.2
		161.4	1.48459	0.560544	0.589755		161.4	1.64763	0.52723	0.441975		161.4	0.399929	0.1969	0.286366		161.4	0.0265662	0.01193	0.015488			161.2	1.70119	0.667328	0.581756		161.2	1.32915	0.474929	0.22445		161.2	0.403801	0.262345	0.201202		161.2	0.022591	0.011555	0.011077			161.4	1.78886	0.676221	0.560124		161.4
		161.6	1.48494	0.560918	0.58994		161.6	1.64836	0.527754	0.442003		161.6	0.40039	0.197272	0.286689		161.6	0.0271821	0.011856	0.015408			161.4	1.70208	0.667865	0.581465		161.4	1.32973	0.475201	0.224425		161.4	0.40422	0.263	0.201195		161.4	0.022535	0.01165	0.011544			161.6	1.78854	0.676526	0.56034		161.6
		161.8	1.48563	0.561122	0.589974		161.8	1.64874	0.527954	0.441957		161.8	0.40051	0.197354	0.286817		161.8	0.0270996	0.011994	0.015263			161.6	1.70241	0.668273	0.581667		161.6	1.33041	0.475448	0.224664		161.6	0.40487	0.263713	0.201486		161.6	0.022755	0.011597	0.011168			161.8	1.78879	0.676372	0.560371		161.8
		162	1.48583	0.561469	0.590163		162	1.64907	0.528342	0.442418		162	0.40086	0.197538	0.286949		162	0.0272717	0.011945	0.01516			161.8	1.70272	0.668793	0.581721		161.8	1.331	0.475442	0.224984		161.8	0.405296	0.263671	0.201563		161.8	0.022671	0.011432	0.010918			162	1.78912	0.67673	0.560322		162
		162.2	1.48658	0.561873	0.590091		162.2	1.6494	0.528671	0.442567		162.2	0.401065	0.197731	0.287631		162.2	0.0271426	0.011624	0.01467			162	1.703	0.668911	0.581949		162	1.33165	0.476297	0.225541		162	0.405939	0.263843	0.202078		162	0.023093	0.011716	0.010723			162.2	1.78963	0.677162	0.560724		162.2
		162.4	1.48688	0.56201	0.59026		162.4	1.65002	0.528631	0.442479		162.4	0.401375	0.198005	0.287805		162.4	0.0274802	0.011786	0.014629			162.2	1.70323	0.669082	0.581843		162.2	1.33182	0.476494	0.225923		162.2	0.406385	0.264027	0.20236		162.2	0.023138	0.011853	0.010449			162.4	1.78963	0.677496	0.560855		162.4
		162.6	1.4872	0.56211	0.590482		162.6	1.65054	0.528823	0.442886		162.6	0.401707	0.198389	0.288142		162.6	0.0274724	0.011531	0.014654			162.4	1.70386	0.668988	0.581804		162.4	1.33226	0.476803	0.226554		162.4	0.406765	0.264413	0.202779		162.4	0.022963	0.011759	0.010093			162.6	1.79021	0.67777	0.561017		162.6
		162.8	1.48777	0.562214	0.590547		162.8	1.65117	0.529188	0.44333		162.8	0.402088	0.19879	0.288867		162.8	0.0272707	0.011406	0.014584			162.6	1.7043	0.668576	0.582317		162.6	1.33319	0.477406	0.226826		162.6	0.407212	0.264551	0.202958		162.6	0.022691	0.011765	0.00985			162.8	1.79102	0.677793	0.561478		162.8
		163	1.48851	0.56233	0.590332		163	1.65155	0.529137	0.443779		163	0.40284	0.199206	0.288957		163	0.0271282	0.011504	0.014379			162.8	1.70481	0.668523	0.582314		162.8	1.33393	0.478064	0.226854		162.8	0.407647	0.264626	0.203087		162.8	0.02248	0.012002	0.009669			163	1.79173	0.677677	0.561527		163
		163.2	1.48914	0.562437	0.59068		163.2	1.65174	0.529651	0.444148		163.2	0.40359	0.199336	0.28921		163.2	0.0270381	0.01165	0.014502			163	1.70556	0.66846	0.582144		163	1.3342	0.478725	0.227151		163	0.408451	0.264467	0.203756		163	0.022094	0.011972	0.009465			163.2	1.79214	0.677561	0.561262		163.2
		163.4	1.48965	0.562505	0.590549		163.4	1.65201	0.529876	0.444493		163.4	0.404775	0.199396	0.289282		163.4	0.0269055	0.011588	0.014685			163.2	1.70616	0.668262	0.582089		163.2	1.33516	0.479296	0.227394		163.2	0.409196	0.264818	0.20422		163.2	0.022335	0.011956	0.009586			163.4	1.7925	0.677543	0.561338		163.4
		163.6	1.49014	0.562629	0.590997		163.6	1.65189	0.530118	0.444793		163.6	0.405519	0.199485	0.289368		163.6	0.0269826	0.011941	0.014755			163.4	1.70664	0.668433	0.581899		163.4	1.336	0.479518	0.22792		163.4	0.4098	0.265088	0.204445		163.4	0.022185	0.011903	0.009869			163.6	1.79326	0.677271	0.561306		163.6
		163.8	1.49059	0.562929	0.59127		163.8	1.6524	0.530622	0.445182		163.8	0.40582	0.19968	0.289549		163.8	0.0268692	0.011885	0.014885			163.6	1.70709	0.668665	0.581894		163.6	1.33667	0.479756	0.228134		163.6	0.410176	0.265285	0.204578		163.6	0.02179	0.011719	0.009357			163.8	1.79377	0.67686	0.56121		163.8
		164	1.49113	0.563261	0.59131		164	1.65256	0.530753	0.445448		164	0.406476	0.199959	0.289294		164	0.0266553	0.012327	0.014877			163.8	1.70746	0.668413	0.581913		163.8	1.33725	0.480315	0.227877		163.8	0.410844	0.265575	0.204876		163.8	0.021935	0.011727	0.009527			164	1.7943	0.676829	0.56124		164
		164.2	1.49157	0.563445	0.591189		164.2	1.65303	0.531111	0.44542		164.2	0.406741	0.200197	0.289463		164.2	0.0267865	0.012306	0.015091			164	1.70737	0.668267	0.582023		164	1.33758	0.48057	0.2281		164	0.411533	0.265702	0.205011		164	0.021881	0.011879	0.009371			164.2	1.79463	0.676898	0.561199		164.2
		164.4	1.49186	0.562971	0.591454		164.4	1.65352	0.531288	0.445858		164.4	0.407382	0.200764	0.289792		164.4	0.0266906	0.012234	0.015445			164.2	1.70796	0.668173	0.58213		164.2	1.33821	0.480974	0.228322		164.2	0.412209	0.265982	0.204948		164.2	0.021797	0.011989	0.009153			164.4	1.79508	0.67706	0.561502		164.4
		164.6	1.49269	0.563038	0.591378		164.6	1.65384	0.531612	0.445878		164.6	0.408271	0.201221	0.289616		164.6	0.0267165	0.012206	0.015821			164.4	1.70851	0.668217	0.582351		164.4	1.339	0.481249	0.228191		164.4	0.41295	0.26626	0.20511		164.4	0.021815	0.011956	0.009259			164.6	1.79552	0.676697	0.562097		164.6
		164.8	1.49302	0.56338	0.591099		164.8	1.65469	0.532082	0.445587		164.8	0.408965	0.201347	0.289544		164.8	0.0265627	0.012744	0.016192			164.6	1.70921	0.668575	0.582453		164.6	1.33963	0.481684	0.228515		164.6	0.412905	0.266609	0.20535		164.6	0.021907	0.011968	0.00976			164.8	1.79571	0.676294	0.56239		164.8
		165	1.49313	0.563761	0.590992		165	1.65528	0.532223	0.445535		165	0.409217	0.20198	0.289488		165	0.0265355	0.013174	0.016204			164.8	1.70989	0.668956	0.582677		164.8	1.34052	0.481834	0.228776		164.8	0.4129	0.266822	0.205574		164.8	0.022008	0.012173	0.009823			165	1.79612	0.676004	0.562336		165
		165.2	1.49309	0.563782	0.590769		165.2	1.65568	0.532811	0.445414		165.2	0.409325	0.201902	0.289338		165.2	0.0269849	0.012866	0.016376			165	1.7103	0.668957	0.582577		165	1.3415	0.48236	0.228809		165	0.412776	0.267137	0.205323		165	0.022111	0.011736	0.010041			165.2	1.79601	0.676557	0.56236		165.2
		165.4	1.49357	0.563984	0.590705		165.4	1.65623	0.532916	0.445396		165.4	0.409529	0.201925	0.289534		165.4	0.0268679	0.01256	0.016204			165.2	1.71075	0.669369	0.582467		165.2	1.34213	0.482506	0.229279		165.2	0.413041	0.267453	0.205465		165.2	0.022063	0.011569	0.010341			165.4	1.79633	0.676654	0.562392		165.4
		165.6	1.4936	0.564106	0.591027		165.6	1.65654	0.533245	0.445503		165.6	0.409776	0.201777	0.289655		165.6	0.0274047	0.012333	0.015779			165.4	1.71136	0.669647	0.582624		165.4	1.34301	0.482649	0.229843		165.4	0.413138	0.268085	0.205727		165.4	0.02221	0.011321	0.010793			165.6	1.79638	0.67667	0.562451		165.6
		165.8	1.49402	0.564182	0.590751		165.8	1.65694	0.533378	0.445827		165.8	0.409497	0.202244	0.289593		165.8	0.0276111	0.012423	0.015673			165.6	1.71169	0.670214	0.583204		165.6	1.34377	0.482848	0.230591		165.6	0.413636	0.268406	0.205942		165.6	0.022477	0.01089	0.010522			165.8	1.79679	0.676589	0.562155		165.8
		166	1.4943	0.564598	0.590529		166	1.65697	0.533792	0.445756		166	0.409983	0.202736	0.289532		166	0.0278215	0.012631	0.015552			165.8	1.71195	0.670384	0.583082		165.8	1.34461	0.483096	0.231022		165.8	0.413643	0.26817	0.206108		165.8	0.022776	0.010923	0.01015			166	1.79735	0.677173	0.562152		166
		166.2	1.49452	0.564853	0.590645		166.2	1.65749	0.534199	0.445888		166.2	0.409861	0.20292	0.289947		166.2	0.0281422	0.012772	0.015127			166	1.712	0.670697	0.583366		166	1.3451	0.483723	0.23131		166	0.413997	0.268571	0.206488		166	0.023177	0.011122	0.010405			166.2	1.79771	0.677422	0.562253		166.2
		166.4	1.49475	0.565062	0.590721		166.4	1.65827	0.534101	0.446279		166.4	0.410461	0.203125	0.290591		166.4	0.0282436	0.013023	0.015064			166.2	1.71219	0.670664	0.583491		166.2	1.34523	0.483767	0.231558		166.2	0.41421	0.268792	0.20626		166.2	0.022953	0.010816	0.010265			166.4	1.79816	0.677626	0.562085		166.4
		166.6	1.49565	0.565514	0.590696		166.6	1.65895	0.534425	0.446817		166.6	0.41078	0.203326	0.291175		166.6	0.0278364	0.013089	0.014916			166.4	1.71253	0.670921	0.583625		166.4	1.34595	0.484406	0.231962		166.4	0.414476	0.269416	0.206306		166.4	0.023234	0.010767	0.010158			166.6	1.79895	0.678	0.562154		166.6
		166.8	1.49595	0.565778	0.590363		166.8	1.65947	0.534917	0.447372		166.8	0.410858	0.203695	0.291826		166.8	0.0276696	0.013283	0.014764			166.6	1.71268	0.671154	0.583751		166.6	1.34661	0.484806	0.232249		166.6	0.414553	0.26936	0.206608		166.6	0.023261	0.0109	0.010284			166.8	1.79964	0.678144	0.562337		166.8
		167	1.49631	0.566087	0.59044		167	1.66011	0.535286	0.447928		167	0.411258	0.203835	0.291744		167	0.0276318	0.013555	0.014749			166.8	1.71286	0.671407	0.583669		166.8	1.34687	0.485439	0.232642		166.8	0.414662	0.269359	0.206533		166.8	0.023765	0.011102	0.010189			167	1.80011	0.67841	0.562268		167
		167.2	1.49662	0.56657	0.591021		167.2	1.66048	0.535917	0.448507		167.2	0.411658	0.204088	0.29217		167.2	0.0278138	0.014033	0.014887			167	1.71348	0.67188	0.58359		167	1.34732	0.485683	0.232944		167	0.41532	0.269677	0.206933		167	0.023931	0.011218	0.010329			167.2	1.80045	0.678672	0.56234		167.2
		167.4	1.49688	0.566645	0.59123		167.4	1.66107	0.536226	0.449179		167.4	0.411947	0.204555	0.29288		167.4	0.027793	0.013942	0.014635			167.2	1.71433	0.672404	0.583389		167.2	1.3479	0.485823	0.233381		167.2	0.416023	0.270129	0.207199		167.2	0.024395	0.011476	0.010628			167.4	1.8014	0.678622	0.562722		167.4
		167.6	1.49745	0.566915	0.591556		167.6	1.66134	0.536403	0.44959		167.6	0.412109	0.204474	0.293101		167.6	0.0280277	0.014335	0.014799			167.4	1.71469	0.672687	0.583437		167.4	1.34802	0.485811	0.233546		167.4	0.41651	0.270462	0.207635		167.4	0.023994	0.011742	0.010531			167.6	1.80244	0.678421	0.563206		167.6
		167.8	1.4981	0.567413	0.591666		167.8	1.66191	0.536785	0.450002		167.8	0.412163	0.204526	0.293296		167.8	0.028135	0.014215	0.015124			167.6	1.71514	0.672836	0.583494		167.6	1.34815	0.486458	0.233692		167.6	0.41701	0.270599	0.207916		167.6	0.023775	0.012016	0.010217			167.8	1.80286	0.678146	0.563381		167.8
		168	1.49864	0.567528	0.591469		168	1.66238	0.536852	0.449935		168	0.412515	0.204429	0.293714		168	0.0280248	0.014463	0.015059			167.8	1.71534	0.672889	0.583416		167.8	1.34836	0.48703	0.234008		167.8	0.417841	0.271028	0.208452		167.8	0.023368	0.012451	0.010279			168	1.80337	0.67798	0.563799		168
		168.2	1.49932	0.567909	0.591793		168.2	1.66308	0.536871	0.449992		168.2	0.412995	0.204643	0.294428		168.2	0.0282244	0.014403	0.01539			168	1.71556	0.672893	0.583532		168	1.34855	0.487571	0.233767		168	0.418723	0.271135	0.208814		168	0.023323	0.012568	0.010162			168.2	1.80413	0.677891	0.564163		168.2
		168.4	1.49985	0.568007	0.592008		168.4	1.6636	0.537029	0.450077		168.4	0.413806	0.204643	0.295006		168.4	0.0279192	0.014268	0.015606			168.2	1.71625	0.672804	0.583607		168.2	1.34928	0.488012	0.233918		168.2	0.419295	0.27174	0.208966		168.2	0.023068	0.012493	0.010247			168.4	1.80467	0.677339	0.564568		168.4
		168.6	1.50089	0.56865	0.591694		168.6	1.664	0.537333	0.449916		168.6	0.414407	0.204586	0.294928		168.6	0.0278027	0.014313	0.016003			168.4	1.71687	0.672673	0.583723		168.4	1.34963	0.488193	0.233917		168.4	0.419917	0.272276	0.209083		168.4	0.023062	0.012612	0.010227			168.6	1.80475	0.676889	0.56479		168.6
		168.8	1.5011	0.569054	0.591936		168.8	1.66442	0.537874	0.449914		168.8	0.415093	0.2044	0.294876		168.8	0.0276849	0.014266	0.016062			168.6	1.71731	0.672514	0.584039		168.6	1.35038	0.488362	0.234128		168.6	0.420351	0.272512	0.209263		168.6	0.023025	0.01252	0.010493			168.8	1.80536	0.676718	0.564515		168.8
		169	1.50151	0.569018	0.592562		169	1.66476	0.538283	0.450233		169	0.415364	0.204652	0.295327		169	0.0278171	0.014067	0.015767			168.8	1.71768	0.67262	0.584246		168.8	1.35125	0.488535	0.234078		168.8	0.420881	0.273063	0.209509		168.8	0.023013	0.012408	0.010316			169	1.8056	0.676562	0.564716		169
		169.2	1.50222	0.568948	0.59253		169.2	1.66553	0.538599	0.45035		169.2	0.415824	0.204188	0.295651		169.2	0.0278497	0.013604	0.01594			169	1.71822	0.672569	0.584644		169	1.3519	0.489026	0.234229		169	0.421479	0.273357	0.209544		169	0.022926	0.012124	0.010443			169.2	1.80559	0.676803	0.564963		169.2
		169.4	1.50307	0.568995	0.592509		169.4	1.66647	0.538428	0.45076		169.4	0.416416	0.203756	0.29586		169.4	0.0277927	0.013511	0.015771			169.2	1.71875	0.672847	0.584806		169.2	1.35244	0.48918	0.234455		169.2	0.421734	0.273762	0.209673		169.2	0.022965	0.012232	0.010276			169.4	1.80597	0.676796	0.564872		169.4
		169.6	1.50367	0.568699	0.592396		169.6	1.66692	0.538393	0.45105		169.6	0.416933	0.203671	0.295905		169.6	0.0281102	0.013392	0.015711			169.4	1.71926	0.672824	0.584892		169.4	1.3533	0.489703	0.23462		169.4	0.422021	0.274154	0.210107		169.4	0.022692	0.012071	0.010132			169.6	1.8061	0.67694	0.56473		169.6
		169.8	1.50422	0.568612	0.59224		169.8	1.66755	0.538514	0.451467		169.8	0.417195	0.20404	0.295721		169.8	0.0280908	0.013526	0.015916			169.6	1.71954	0.672952	0.585022		169.6	1.35353	0.48995	0.235102		169.6	0.422872	0.274243	0.210298		169.6	0.023074	0.012102	0.009911			169.8	1.80642	0.676998	0.564237		169.8
		170	1.50466	0.568708	0.592035		170	1.66822	0.538819	0.45143		170	0.418205	0.204193	0.295569		170	0.028087	0.013722	0.016077			169.8	1.7197	0.672599	0.58465		169.8	1.35408	0.490227	0.235042		169.8	0.423188	0.274095	0.210201		169.8	0.023392	0.012355	0.009657			170	1.80672	0.677156	0.564146		170
		170.2	1.50503	0.568905	0.592082		170.2	1.66903	0.539054	0.451896		170.2	0.418501	0.20418	0.295748		170.2	0.0280907	0.013438	0.016256			170	1.72	0.672504	0.584895		170	1.35469	0.489924	0.2349		170	0.423998	0.274388	0.210176		170	0.023472	0.012401	0.009787			170.2	1.807	0.677281	0.563945		170.2
		170.4	1.50572	0.569084	0.592129		170.4	1.66989	0.539256	0.452041		170.4	0.419142	0.204233	0.295984		170.4	0.0276983	0.013717	0.016174			170.2	1.72012	0.67258	0.584891		170.2	1.35502	0.490022	0.235166		170.2	0.424399	0.274499	0.210184		170.2	0.023627	0.01226	0.009372			170.4	1.8074	0.677906	0.564163		170.4
		170.6	1.50621	0.569222	0.592483		170.6	1.67046	0.539842	0.452593		170.6	0.419615	0.204655	0.29598		170.6	0.0276601	0.013848	0.016469			170.4	1.72005	0.672669	0.584791		170.4	1.35555	0.490418	0.235432		170.4	0.424665	0.275034	0.210701		170.4	0.02389	0.012286	0.009308			170.6	1.80726	0.678203	0.564143		170.6
		170.8	1.50638	0.569283	0.592549		170.8	1.67085	0.540174	0.453062		170.8	0.419815	0.205194	0.296029		170.8	0.0279569	0.0137	0.01667			170.6	1.72014	0.672829	0.584921		170.6	1.35636	0.490561	0.235807		170.6	0.424782	0.275276	0.211346		170.6	0.023817	0.012285	0.009499			170.8	1.80715	0.678271	0.564158		170.8
		171	1.50686	0.569411	0.592875		171	1.67098	0.540216	0.453683		171	0.420194	0.205477	0.296097		171	0.0279657	0.013633	0.016709			170.8	1.72052	0.673146	0.585138		170.8	1.3569	0.490998	0.235946		170.8	0.424968	0.275744	0.211397		170.8	0.02363	0.012814	0.009636			171	1.80764	0.678441	0.564324		171
		171.2	1.50709	0.56951	0.593476		171.2	1.67087	0.540456	0.454029		171.2	0.420472	0.20602	0.296631		171.2	0.027838	0.013738	0.016618			171	1.72097	0.673557	0.585321		171	1.3576	0.491154	0.235733		171	0.425406	0.276164	0.211944		171	0.023491	0.012967	0.009775			171.2	1.80784	0.67837	0.56446		171.2
		171.4	1.5073	0.569342	0.593334		171.4	1.67108	0.540394	0.454561		171.4	0.420853	0.206685	0.297001		171.4	0.0278036	0.013605	0.016721			171.2	1.72126	0.67356	0.585263		171.2	1.35794	0.491157	0.236348		171.2	0.425849	0.276642	0.212227		171.2	0.023386	0.013093	0.009942			171.4	1.80841	0.67832	0.565094		171.4
		171.6	1.50763	0.569514	0.593494		171.6	1.67146	0.540371	0.454734		171.6	0.421386	0.207088	0.296932		171.6	0.0281544	0.013602	0.017112			171.4	1.72125	0.673923	0.585634		171.4	1.35846	0.491593	0.236659		171.4	0.426154	0.276982	0.212637		171.4	0.022909	0.01328	0.009958			171.6	1.80876	0.678037	0.565353		171.6
		171.8	1.50779	0.569803	0.593839		171.8	1.67189	0.540601	0.455037		171.8	0.421667	0.207411	0.296997		171.8	0.0279355	0.013419	0.017185			171.6	1.72205	0.674467	0.585392		171.6	1.35919	0.49257	0.237298		171.6	0.426352	0.277101	0.213067		171.6	0.023096	0.013399	0.010037			171.8	1.80899	0.677793	0.565158		171.8
		172	1.50817	0.569797	0.594371		172	1.67243	0.540745	0.455012		172	0.422099	0.207655	0.297452		172	0.0278931	0.013298	0.017154			171.8	1.72214	0.674815	0.585392		171.8	1.36037	0.492872	0.237737		171.8	0.426913	0.277574	0.213355		171.8	0.02277	0.012968	0.010253			172	1.80963	0.678104	0.565594		172
		172.2	1.50863	0.570074	0.594712		172.2	1.67269	0.540998	0.455325		172.2	0.422709	0.208068	0.297759		172.2	0.0280573	0.013136	0.017517			172	1.72234	0.675331	0.585706		172	1.36088	0.49343	0.237808		172	0.427437	0.27802	0.213418		172	0.022639	0.01278	0.010121			172.2	1.81004	0.678182	0.565423		172.2
		172.4	1.50875	0.570238	0.594572		172.4	1.67306	0.541563	0.4556		172.4	0.422878	0.208352	0.29807		172.4	0.0281034	0.013074	0.017662			172.2	1.72259	0.675575	0.585824		172.2	1.36175	0.493638	0.238352		172.2	0.427814	0.278612	0.213287		172.2	0.02263	0.012385	0.010562			172.4	1.81053	0.677722	0.565397		172.4
		172.6	1.50909	0.570291	0.594435		172.6	1.67371	0.542063	0.455753		172.6	0.423081	0.208798	0.298574		172.6	0.028059	0.013173	0.017521			172.4	1.72285	0.67581	0.586277		172.4	1.36227	0.493979	0.238581		172.4	0.428169	0.278936	0.213458		172.4	0.022403	0.0126	0.010391			172.6	1.81109	0.67794	0.565354		172.6
		172.8	1.50905	0.570391	0.594655		172.8	1.67429	0.5425	0.456141		172.8	0.423307	0.209248	0.299134		172.8	0.0282173	0.013146	0.017505			172.6	1.72301	0.675932	0.586423		172.6	1.36315	0.494153	0.23895		172.6	0.428806	0.279167	0.213835		172.6	0.02232	0.012434	0.010286			172.8	1.8119	0.678084	0.565439		172.8
		173	1.50952	0.570613	0.594611		173	1.67471	0.543064	0.456703		173	0.423371	0.209391	0.300114		173	0.0283834	0.013222	0.017537			172.8	1.72332	0.676321	0.586649		172.8	1.36392	0.494571	0.239407		172.8	0.429049	0.279628	0.21408		172.8	0.022296	0.012344	0.010123			173	1.81191	0.678181	0.565459		173
		173.2	1.51001	0.570593	0.594039		173.2	1.67547	0.54326	0.456979		173.2	0.423834	0.209256	0.300422		173.2	0.027987	0.01335	0.017854			173	1.72349	0.676707	0.58707		173	1.36438	0.49503	0.239852		173	0.429571	0.279796	0.214039		173	0.02238	0.012478	0.010153			173.2	1.81261	0.67841	0.565594		173.2
		173.4	1.51032	0.570578	0.594157		173.4	1.67615	0.543309	0.457279		173.4	0.424013	0.20921	0.300733		173.4	0.0278818	0.013737	0.018108			173.2	1.72372	0.676923	0.586979		173.2	1.36486	0.495293	0.240031		173.2	0.429654	0.280008	0.214132		173.2	0.022511	0.012542	0.0099			173.4	1.81325	0.678634	0.565634		173.4
		173.6	1.51063	0.570614	0.594184		173.6	1.67667	0.5438	0.457037		173.6	0.424348	0.209535	0.300926		173.6	0.0281603	0.01389	0.018281			173.4	1.72402	0.676753	0.586705		173.4	1.36535	0.49578	0.240628		173.4	0.430145	0.280351	0.214465		173.4	0.022533	0.012377	0.009841			173.6	1.81367	0.678752	0.565904		173.6
		173.8	1.5108	0.570977	0.594245		173.8	1.67737	0.544156	0.457224		173.8	0.424576	0.209641	0.301346		173.8	0.0283274	0.013932	0.018536			173.6	1.72467	0.676865	0.587009		173.6	1.36534	0.495671	0.240931		173.6	0.430749	0.280385	0.21438		173.6	0.022774	0.012593	0.009486			173.8	1.81428	0.678823	0.566052		173.8
		174	1.51112	0.571312	0.594199		174	1.67821	0.544748	0.457189		174	0.425099	0.2097	0.301278		174	0.0285549	0.013864	0.018483			173.8	1.72524	0.676762	0.586769		173.8	1.36623	0.495796	0.240659		173.8	0.430903	0.280571	0.21427		173.8	0.022785	0.012239	0.00901			174	1.81469	0.678868	0.565988		174
		174.2	1.51169	0.571954	0.594287		174.2	1.67838	0.544974	0.457419		174.2	0.425164	0.209601	0.301583		174.2	0.028833	0.013919	0.018024			174	1.72576	0.676828	0.586961		174	1.3671	0.495968	0.240757		174	0.431338	0.281083	0.214551		174	0.022835	0.012158	0.008664			174.2	1.8149	0.678935	0.565869		174.2
		174.4	1.5122	0.572497	0.594631		174.4	1.67878	0.545199	0.457881		174.4	0.425493	0.209698	0.301901		174.4	0.0289998	0.014398	0.017802			174.2	1.72601	0.676989	0.586664		174.2	1.36796	0.49659	0.241183		174.2	0.431453	0.281588	0.214851		174.2	0.023011	0.012101	0.008464			174.4	1.81536	0.679206	0.566133		174.4
		174.6	1.5123	0.572965	0.595143		174.6	1.67904	0.545477	0.458193		174.6	0.425961	0.210405	0.302145		174.6	0.0289699	0.014394	0.017527			174.4	1.72602	0.676891	0.587237		174.4	1.36875	0.49699	0.240875		174.4	0.431615	0.28198	0.215394		174.4	0.022849	0.012253	0.008556			174.6	1.8155	0.679173	0.566126		174.6
		174.8	1.51258	0.573442	0.595191		174.8	1.67936	0.545743	0.45838		174.8	0.426508	0.210683	0.302059		174.8	0.0289631	0.014124	0.017242			174.6	1.72655	0.677	0.587706		174.6	1.36945	0.497323	0.241065		174.6	0.431941	0.282131	0.215658		174.6	0.022852	0.012619	0.008583			174.8	1.81608	0.678856	0.566322		174.8
		175	1.51303	0.573532	0.595172		175	1.67961	0.545941	0.458451		175	0.427111	0.21103	0.302134		175	0.0288041	0.01431	0.016836			174.8	1.72694	0.676912	0.587901		174.8	1.36986	0.497891	0.241034		174.8	0.43189	0.282263	0.215384		174.8	0.022755	0.013183	0.008735			175	1.8162	0.678806	0.566388		175
		175.2	1.51348	0.573604	0.595465		175.2	1.67996	0.546195	0.458433		175.2	0.427446	0.211683	0.302462		175.2	0.0285944	0.014209	0.016233			175	1.72743	0.677017	0.587934		175	1.37034	0.49809	0.241142		175	0.432401	0.28221	0.215471		175	0.022749	0.013097	0.008786			175.2	1.81616	0.678583	0.566347		175.2
		175.4	1.51394	0.573817	0.595478		175.4	1.68065	0.54651	0.458732		175.4	0.428079	0.212156	0.3024		175.4	0.0285069	0.014042	0.016			175.2	1.72797	0.676967	0.587881		175.2	1.37075	0.498549	0.241614		175.2	0.432538	0.282486	0.215372		175.2	0.022766	0.013027	0.008851			175.4	1.81642	0.678361	0.566943		175.4
		175.6	1.51434	0.574054	0.595893		175.6	1.68142	0.54687	0.459101		175.6	0.428584	0.212497	0.302297		175.6	0.0283586	0.014135	0.015558			175.4	1.72846	0.677101	0.587835		175.4	1.37106	0.499181	0.241546		175.4	0.432918	0.282607	0.215593		175.4	0.022654	0.013382	0.008811			175.6	1.81639	0.678117	0.566922		175.6
		175.8	1.51493	0.57403	0.596412		175.8	1.68216	0.547446	0.459146		175.8	0.429301	0.21271	0.302378		175.8	0.0284039	0.014092	0.015218			175.6	1.72921	0.6773	0.587901		175.6	1.37168	0.499713	0.241504		175.6	0.433388	0.282724	0.215414		175.6	0.022843	0.013193	0.008995			175.8	1.81682	0.678154	0.566962		175.8
		176	1.51521	0.573674	0.596355		176	1.68297	0.547817	0.459316		176	0.429707	0.213134	0.302864		176	0.0285578	0.013588	0.015159			175.8	1.72935	0.677052	0.587948		175.8	1.37229	0.499738	0.241559		175.8	0.434324	0.283219	0.215271		175.8	0.022636	0.012871	0.00941			176	1.81736	0.678282	0.567401		176
		176.2	1.51552	0.573633	0.596143		176.2	1.68341	0.548015	0.459693		176.2	0.43029	0.213337	0.303134		176.2	0.0285729	0.013558	0.015067			176	1.72963	0.677243	0.588213		176	1.37256	0.500098	0.24146		176	0.435056	0.28386	0.215222		176	0.022571	0.012845	0.00958			176.2	1.81764	0.677823	0.5671		176.2
		176.4	1.5159	0.57368	0.595854		176.4	1.68392	0.548083	0.460102		176.4	0.43035	0.213349	0.303615		176.4	0.0287241	0.01332	0.014645			176.2	1.73016	0.677191	0.58843		176.2	1.37334	0.500444	0.241614		176.2	0.435788	0.284353	0.215619		176.2	0.022496	0.01292	0.010148			176.4	1.81865	0.677707	0.567245		176.4
		176.6	1.51612	0.573779	0.595612		176.6	1.68433	0.548485	0.460099		176.6	0.430702	0.213943	0.303949		176.6	0.0287235	0.013272	0.014394			176.4	1.73026	0.677074	0.588789		176.4	1.37382	0.500577	0.241698		176.4	0.436404	0.284607	0.215971		176.4	0.022165	0.012951	0.010234			176.6	1.81949	0.677736	0.567251		176.6
		176.8	1.51663	0.573822	0.595358		176.8	1.68469	0.548663	0.460603		176.8	0.430709	0.214535	0.304246		176.8	0.0286089	0.013421	0.014809			176.6	1.73014	0.677027	0.588865		176.6	1.37464	0.500523	0.241853		176.6	0.43718	0.285012	0.216105		176.6	0.022647	0.012752	0.010304			176.8	1.8199	0.677624	0.567527		176.8
		177	1.51716	0.573709	0.595102		177	1.68485	0.54896	0.461065		177	0.430814	0.214439	0.30466		177	0.0283924	0.013353	0.014942			176.8	1.73004	0.677266	0.589206		176.8	1.37531	0.500504	0.242412		176.8	0.437767	0.285163	0.21624		176.8	0.023094	0.012467	0.010453			177	1.82012	0.677452	0.567669		177
		177.2	1.51736	0.573417	0.595099		177.2	1.68511	0.548867	0.460995		177.2	0.43104	0.214404	0.304697		177.2	0.028109	0.013373	0.015323			177	1.73005	0.677462	0.58918		177	1.37569	0.500696	0.242673		177	0.438065	0.285313	0.216289		177	0.023149	0.012649	0.01059			177.2	1.82101	0.677262	0.568086		177.2
		177.4	1.51788	0.573391	0.595298		177.4	1.68566	0.549274	0.461018		177.4	0.430963	0.214521	0.305021		177.4	0.0282458	0.013178	0.015523			177.2	1.73033	0.677334	0.589003		177.2	1.37578	0.500622	0.24291		177.2	0.438523	0.285603	0.216362		177.2	0.023253	0.012577	0.010571			177.4	1.82149	0.677525	0.568494		177.4
		177.6	1.51822	0.573515	0.595486		177.6	1.68616	0.549445	0.461071		177.6	0.431349	0.214668	0.304995		177.6	0.0284183	0.0132	0.015669			177.4	1.73074	0.677089	0.588967		177.4	1.37611	0.500858	0.243537		177.4	0.439012	0.286203	0.216846		177.4	0.02335	0.012641	0.010638			177.6	1.82175	0.677788	0.568593		177.6
		177.8	1.51855	0.573585	0.595236		177.8	1.68666	0.549564	0.461899		177.8	0.431503	0.214847	0.305519		177.8	0.0283665	0.01319	0.015872			177.6	1.73108	0.677142	0.588924		177.6	1.37685	0.501194	0.2434		177.6	0.439206	0.286541	0.217452		177.6	0.023201	0.0128	0.01052			177.8	1.82214	0.67783	0.568837		177.8
		178	1.51899	0.573949	0.595064		178	1.68676	0.549642	0.462411		178	0.431661	0.214824	0.305812		178	0.0283069	0.013523	0.015703			177.8	1.73139	0.676972	0.588683		177.8	1.3778	0.501412	0.243644		177.8	0.4398	0.286833	0.217793		177.8	0.023277	0.012169	0.010617			178	1.8226	0.678157	0.568746		178
		178.2	1.51938	0.574297	0.595159		178.2	1.68684	0.54937	0.46282		178.2	0.432155	0.215019	0.306468		178.2	0.0282669	0.01374	0.015772			178	1.73154	0.676911	0.588699		178	1.37864	0.501512	0.243956		178	0.44007	0.287067	0.218273		178	0.023349	0.012637	0.010811			178.2	1.82297	0.678355	0.568906		178.2
		178.4	1.51935	0.574514	0.595492		178.4	1.68722	0.549874	0.463323		178.4	0.432337	0.215222	0.306879		178.4	0.0278688	0.014106	0.016212			178.2	1.73151	0.676883	0.588694		178.2	1.37934	0.501384	0.244175		178.2	0.440476	0.286933	0.218579		178.2	0.023372	0.012577	0.011021			178.4	1.82349	0.679075	0.569074		178.4
		178.6	1.51925	0.574527	0.595683		178.6	1.68763	0.550079	0.463485		178.6	0.43293	0.216051	0.307266		178.6	0.0274522	0.014235	0.016223			178.4	1.7316	0.676858	0.589092		178.4	1.37942	0.501302	0.243939		178.4	0.440865	0.286774	0.218677		178.4	0.023462	0.012773	0.010873			178.6	1.82374	0.679208	0.569122		178.6
		178.8	1.51975	0.574755	0.595701		178.8	1.68803	0.550445	0.463734		178.8	0.433406	0.216163	0.307583		178.8	0.0273254	0.014376	0.016279			178.6	1.73217	0.677	0.588979		178.6	1.37974	0.501641	0.244182		178.6	0.441283	0.286729	0.218526		178.6	0.023571	0.012721	0.010989			178.8	1.82396	0.679198	0.569464		178.8
		179	1.52049	0.574934	0.595627		179	1.68846	0.550623	0.463917		179	0.433821	0.216508	0.307915		179	0.0273168	0.01476	0.016195			178.8	1.73249	0.677231	0.588631		178.8	1.37998	0.501946	0.244653		178.8	0.441698	0.286733	0.218517		178.8	0.023229	0.012933	0.011187			179	1.8239	0.679506	0.569026		179
		179.2	1.52101	0.575098	0.596059		179.2	1.68883	0.550955	0.463923		179.2	0.434462	0.216652	0.308443		179.2	0.0271992	0.014788	0.015664			179	1.7327	0.677498	0.588458		179	1.3803	0.502056	0.244881		179	0.442401	0.286922	0.218614		179	0.023128	0.012925	0.01097			179.2	1.82429	0.679523	0.569281		179.2
		179.4	1.52135	0.575646	0.596333		179.4	1.68937	0.551109	0.464074		179.4	0.435247	0.216749	0.308762		179.4	0.0271712	0.015025	0.01566			179.2	1.73295	0.677614	0.588204		179.2	1.38048	0.502638	0.245119		179.2	0.44277	0.287141	0.21832		179.2	0.023147	0.013135	0.010768			179.4	1.82438	0.679523	0.569721		179.4
		179.6	1.52184	0.57548	0.596574		179.6	1.68992	0.551395	0.464458		179.6	0.435582	0.217064	0.309098		179.6	0.0275775	0.015326	0.015748			179.4	1.7331	0.677718	0.58843		179.4	1.38088	0.502893	0.245015		179.4	0.443531	0.287423	0.218309		179.4	0.022798	0.013427	0.010522			179.6	1.82469	0.679707	0.569712		179.6
		179.8	1.52211	0.575663	0.596626		179.8	1.69029	0.551609	0.464563		179.8	0.43626	0.217299	0.309717		179.8	0.0279657	0.015168	0.015623			179.6	1.73345	0.677856	0.588632		179.6	1.3815	0.50292	0.244938		179.6	0.444101	0.288023	0.218078		179.6	0.022859	0.013138	0.010708			179.8	1.82525	0.679704	0.569787		179.8
		180	1.52212	0.575936	0.596798		180	1.69085	0.551895	0.465214		180	0.436951	0.217528	0.30985		180	0.028088	0.014619	0.015567			179.8	1.73392	0.67771	0.588782		179.8	1.38204	0.503079	0.245033		179.8	0.444456	0.288557	0.218212		179.8	0.022788	0.013267	0.010812			180	1.82548	0.679958	0.569553		180
		180.2	1.52254	0.576204	0.597462		180.2	1.69083	0.551829	0.46531		180.2	0.437256	0.217446	0.310322		180.2	0.0282481	0.014779	0.015136			180	1.73433	0.678063	0.589054		180	1.38267	0.503541	0.245263		180	0.444934	0.289388	0.218443		180	0.022697	0.013311	0.010822			180.2	1.826	0.680314	0.56928		180.2
		180.4	1.52294	0.576318	0.59791		180.4	1.69128	0.552022	0.465834		180.4	0.437589	0.217776	0.310624		180.4	0.0284485	0.014898	0.0148			180.2	1.73497	0.678174	0.589423		180.2	1.38341	0.504079	0.245627		180.2	0.44531	0.289891	0.218867		180.2	0.022647	0.013434	0.01054			180.4	1.8268	0.680778	0.569409		180.4
		180.6	1.52325	0.576455	0.598357		180.6	1.69162	0.552246	0.465729		180.6	0.438064	0.218428	0.310777		180.6	0.0283695	0.015144	0.014808			180.4	1.73494	0.678225	0.589965		180.4	1.38414	0.504348	0.245868		180.4	0.445639	0.290224	0.218966		180.4	0.022408	0.013279	0.010545			180.6	1.82681	0.680839	0.569058		180.6
		180.8	1.52395	0.576327	0.598553		180.8	1.69203	0.552293	0.465819		180.8	0.438289	0.218777	0.311156		180.8	0.0280726	0.015287	0.01495			180.6	1.73535	0.678733	0.590073		180.6	1.38484	0.504711	0.246331		180.6	0.44615	0.290719	0.219276		180.6	0.022656	0.013239	0.010265			180.8	1.827	0.680836	0.569178		180.8
		181	1.5243	0.576272	0.59873		181	1.69286	0.552236	0.465917		181	0.438858	0.2187	0.311342		181	0.0280995	0.015192	0.015045			180.8	1.73537	0.679001	0.590266		180.8	1.38536	0.505192	0.246857		180.8	0.446819	0.291054	0.219419		180.8	0.022546	0.013306	0.009843			181	1.82741	0.680872	0.569168		181
		181.2	1.52493	0.576396	0.599185		181.2	1.69349	0.552294	0.465786		181.2	0.439111	0.21901	0.311379		181.2	0.0281984	0.015024	0.015324			181	1.73603	0.679137	0.590193		181	1.38552	0.50591	0.247082		181	0.446838	0.291734	0.219713		181	0.022022	0.013498	0.009543			181.2	1.82773	0.681145	0.569001		181.2
		181.4	1.52539	0.576703	0.599289		181.4	1.69435	0.552659	0.46606		181.4	0.439651	0.21948	0.311446		181.4	0.0283615	0.015043	0.015528			181.2	1.73644	0.679006	0.590276		181.2	1.38605	0.506633	0.247422		181.2	0.447254	0.292276	0.220101		181.2	0.021974	0.01359	0.009347			181.4	1.82817	0.681514	0.569158		181.4
		181.6	1.52562	0.576916	0.599391		181.6	1.69523	0.552639	0.466587		181.6	0.44022	0.219688	0.311295		181.6	0.0283107	0.015243	0.015453			181.4	1.73708	0.679089	0.590511		181.4	1.38688	0.507339	0.247822		181.4	0.447375	0.292769	0.220767		181.4	0.021693	0.013866	0.009323			181.6	1.82849	0.6817	0.568788		181.6
		181.8	1.52579	0.576941	0.599193		181.8	1.69556	0.552899	0.466828		181.8	0.440569	0.219947	0.311757		181.8	0.0286513	0.015157	0.015281			181.6	1.73755	0.679273	0.590838		181.6	1.38778	0.508015	0.247968		181.6	0.44794	0.292979	0.221244		181.6	0.021618	0.013922	0.009235			181.8	1.82895	0.682031	0.569073		181.8
		182	1.52598	0.577194	0.599493		182	1.69603	0.552945	0.467025		182	0.441258	0.220083	0.31217		182	0.0284815	0.014884	0.015419			181.8	1.73805	0.679187	0.590925		181.8	1.38834	0.508111	0.248242		181.8	0.448588	0.293123	0.221345		181.8	0.021979	0.013895	0.009256			182	1.82958	0.682279	0.569118		182
		182.2	1.52585	0.57701	0.599395		182.2	1.69679	0.553149	0.466806		182.2	0.442162	0.220515	0.312252		182.2	0.0285668	0.014687	0.015792			182	1.73831	0.679208	0.59098		182	1.38912	0.508498	0.248361		182	0.4488	0.293385	0.221731		182	0.022297	0.01402	0.009293			182.2	1.83005	0.682483	0.568952		182.2
		182.4	1.5258	0.577178	0.599346		182.4	1.6974	0.553704	0.467097		182.4	0.442478	0.220606	0.312181		182.4	0.0281851	0.014834	0.015866			182.2	1.73874	0.679336	0.59103		182.2	1.3896	0.508836	0.248387		182.2	0.449564	0.293435	0.221874		182.2	0.022403	0.013879	0.009511			182.4	1.83048	0.682663	0.568886		182.4
		182.6	1.52628	0.577358	0.599481		182.6	1.69771	0.553836	0.467015		182.6	0.442874	0.220957	0.312348		182.6	0.0282726	0.014625	0.015877			182.4	1.73932	0.679247	0.590741		182.4	1.38995	0.509282	0.248399		182.4	0.449816	0.293431	0.222214		182.4	0.022524	0.013857	0.00947			182.6	1.83107	0.682665	0.568719		182.6
		182.8	1.52665	0.577682	0.599357		182.8	1.69818	0.554533	0.467058		182.8	0.443534	0.221391	0.312433		182.8	0.0282677	0.014407	0.015881			182.6	1.73981	0.679323	0.59068		182.6	1.39072	0.509787	0.248701		182.6	0.450414	0.293477	0.222593		182.6	0.022633	0.013699	0.009874			182.8	1.83176	0.682564	0.568919		182.8
		183	1.52704	0.577875	0.59903		183	1.69881	0.554704	0.467193		183	0.444271	0.221684	0.312512		183	0.0283066	0.014412	0.015423			182.8	1.7399	0.679572	0.590637		182.8	1.39133	0.510067	0.249184		182.8	0.451045	0.293667	0.223066		182.8	0.022906	0.013797	0.009864			183	1.83249	0.682709	0.568726		183
		183.2	1.52735	0.577785	0.598805		183.2	1.69931	0.554916	0.46715		183.2	0.444506	0.221814	0.312659		183.2	0.0282461	0.014532	0.015196			183	1.73987	0.679756	0.590712		183	1.39207	0.510312	0.249324		183	0.451666	0.294099	0.223197		183	0.023171	0.013586	0.009776			183.2	1.83255	0.682445	0.569271		183.2
		183.4	1.52768	0.577813	0.598625		183.4	1.69957	0.555067	0.46729		183.4	0.445066	0.222207	0.312704		183.4	0.0283538	0.014303	0.01535			183.2	1.74023	0.679664	0.590627		183.2	1.39255	0.510589	0.249275		183.2	0.452287	0.294314	0.223299		183.2	0.023418	0.01334	0.010031			183.4	1.83273	0.682307	0.569555		183.4
		183.6	1.52785	0.577717	0.598235		183.6	1.69975	0.555701	0.468019		183.6	0.445389	0.222498	0.31257		183.6	0.0289264	0.01439	0.015467			183.4	1.7403	0.679469	0.590767		183.4	1.39351	0.51057	0.249282		183.4	0.452829	0.294409	0.223439		183.4	0.023569	0.013094	0.009892			183.6	1.83313	0.682113	0.569755		183.6
		183.8	1.52833	0.578156	0.598229		183.8	1.7	0.556282	0.468119		183.8	0.445827	0.222578	0.312782		183.8	0.02892	0.014553	0.015439			183.6	1.74067	0.67953	0.590522		183.6	1.39406	0.510317	0.249416		183.6	0.453198	0.294558	0.22355		183.6	0.023741	0.012859	0.010085			183.8	1.83317	0.682116	0.570038		183.8
		184	1.5286	0.578089	0.598523		184	1.7004	0.556686	0.468434		184	0.446114	0.222641	0.312616		184	0.0294465	0.014579	0.015662			183.8	1.74125	0.679493	0.590577		183.8	1.39471	0.510439	0.249734		183.8	0.453407	0.294565	0.223725		183.8	0.023904	0.012993	0.010151			184	1.83333	0.682034	0.570276		184
		184.2	1.52885	0.577971	0.598772		184.2	1.7005	0.557015	0.46857		184.2	0.446127	0.222645	0.313237		184.2	0.0295826	0.015044	0.015544			184	1.74163	0.679617	0.590318		184	1.39504	0.510688	0.250019		184	0.453917	0.294993	0.224098		184	0.023768	0.012781	0.010025			184.2	1.83354	0.682019	0.570752		184.2
		184.4	1.52951	0.578005	0.598607		184.4	1.70086	0.557449	0.469308		184.4	0.446519	0.222894	0.31378		184.4	0.0296063	0.015282	0.015718			184.2	1.74166	0.679662	0.590373		184.2	1.39562	0.510608	0.250304		184.2	0.454031	0.294809	0.22449		184.2	0.023919	0.012488	0.00996			184.4	1.83359	0.682209	0.571059		184.4
		184.6	1.52997	0.578471	0.59842		184.6	1.7009	0.557713	0.469315		184.6	0.446553	0.223017	0.313927		184.6	0.0293629	0.015438	0.015937			184.4	1.7415	0.680059	0.590337		184.4	1.39603	0.510763	0.250587		184.4	0.454338	0.294785	0.224519		184.4	0.023835	0.012357	0.010162			184.6	1.83334	0.682267	0.571124		184.6
		184.8	1.5306	0.578852	0.598507		184.8	1.70125	0.558204	0.46978		184.8	0.446754	0.223242	0.314473		184.8	0.0292718	0.015434	0.016367			184.6	1.74215	0.680274	0.590329		184.6	1.39642	0.510968	0.250884		184.6	0.454845	0.295084	0.22465		184.6	0.02401	0.012316	0.010062			184.8	1.83371	0.681669	0.571488		184.8
		185	1.53127	0.579093	0.598874		185	1.70176	0.558318	0.470486		185	0.446992	0.223314	0.314859		185	0.0291942	0.015653	0.016627			184.8	1.74244	0.680606	0.59068		184.8	1.3968	0.51101	0.251298		184.8	0.455318	0.295117	0.22442		184.8	0.02396	0.012341	0.009605			185	1.83421	0.681493	0.571693		185
		185.2	1.53182	0.579255	0.599314		185.2	1.7018	0.558737	0.470663		185.2	0.446858	0.223694	0.315305		185.2	0.0292886	0.015671	0.016329			185	1.74341	0.681129	0.590607		185	1.39716	0.511397	0.251606		185	0.455495	0.295512	0.224498		185	0.023748	0.012296	0.00911			185.2	1.8341	0.681397	0.571819		185.2
		185.4	1.53214	0.57964	0.599175		185.4	1.70222	0.559328	0.471092		185.4	0.447613	0.223676	0.315389		185.4	0.029494	0.015534	0.016127			185.2	1.74409	0.681167	0.59106		185.2	1.39742	0.511722	0.251941		185.2	0.455659	0.295542	0.224454		185.2	0.023823	0.012503	0.009142			185.4	1.83472	0.681004	0.572142		185.4
		185.6	1.53291	0.579818	0.599357		185.6	1.70266	0.559424	0.471462		185.6	0.447931	0.223831	0.315668		185.6	0.0296487	0.015365	0.015655			185.4	1.74462	0.681335	0.591459		185.4	1.39778	0.51187	0.252192		185.4	0.455923	0.295709	0.224508		185.4	0.023753	0.012737	0.009106			185.6	1.83526	0.680865	0.572186		185.6
		185.8	1.53355	0.580409	0.599656		185.8	1.70294	0.559438	0.471219		185.8	0.448373	0.224056	0.316412		185.8	0.0297436	0.015169	0.015514			185.6	1.74517	0.681498	0.591976		185.6	1.39809	0.5119	0.252242		185.6	0.456419	0.296004	0.224639		185.6	0.024049	0.012821	0.008812			185.8	1.83582	0.681092	0.57224		185.8
		186	1.53394	0.580803	0.600039		186	1.70331	0.559688	0.471708		186	0.44895	0.224548	0.316766		186	0.0295256	0.014806	0.015533			185.8	1.74564	0.681179	0.592111		185.8	1.39857	0.512433	0.252523		185.8	0.456545	0.296072	0.224663		185.8	0.024076	0.013032	0.008904			186	1.83658	0.680911	0.572328		186
		186.2	1.53407	0.581038	0.599989		186.2	1.70373	0.55981	0.472119		186.2	0.449454	0.224714	0.31705		186.2	0.0293593	0.014796	0.01521			186	1.74606	0.681264	0.592145		186	1.39901	0.512993	0.252695		186	0.45683	0.296389	0.224707		186	0.023888	0.012896	0.008969			186.2	1.83738	0.681099	0.571956		186.2
		186.4	1.53457	0.581574	0.600893		186.4	1.70408	0.560111	0.472453		186.4	0.449715	0.224537	0.31736		186.4	0.0289542	0.014789	0.015001			186.2	1.74634	0.681499	0.592396		186.2	1.39924	0.513437	0.252701		186.2	0.456994	0.296395	0.224709		186.2	0.023847	0.013195	0.009124			186.4	1.83809	0.681193	0.571849		186.4
		186.6	1.53521	0.581651	0.601146		186.6	1.70451	0.560544	0.472487		186.6	0.449982	0.225161	0.317716		186.6	0.0287556	0.014753	0.014872			186.4	1.7469	0.68144	0.592213		186.4	1.39963	0.513817	0.25315		186.4	0.456965	0.296652	0.224758		186.4	0.023861	0.012853	0.009011			186.6	1.83891	0.681235	0.571931		186.6
		186.8	1.53534	0.581907	0.601219		186.8	1.7049	0.560465	0.472642		186.8	0.450716	0.22555	0.317862		186.8	0.028628	0.014581	0.014487			186.6	1.74728	0.681776	0.59247		186.6	1.40013	0.514065	0.25349		186.6	0.457298	0.296856	0.224979		186.6	0.024227	0.012641	0.009298			186.8	1.8398	0.681071	0.572122		186.8
		187	1.53594	0.582257	0.601242		187	1.70544	0.560349	0.472983		187	0.45133	0.225952	0.317864		187	0.028413	0.014678	0.014097			186.8	1.74741	0.682166	0.592774		186.8	1.40088	0.514134	0.253947		186.8	0.457429	0.297405	0.224999		186.8	0.024436	0.013054	0.009369			187	1.84024	0.681433	0.572228		187
		187.2	1.5364	0.582224	0.601332		187.2	1.70604	0.560638	0.472932		187.2	0.451672	0.226236	0.317642		187.2	0.0285003	0.014792	0.014342			187	1.74789	0.682524	0.592864		187	1.40171	0.514534	0.253938		187	0.457713	0.297868	0.225083		187	0.024703	0.013262	0.009664			187.2	1.8406	0.68132	0.572411		187.2
		187.4	1.53646	0.582168	0.601805		187.4	1.7062	0.561076	0.472959		187.4	0.452621	0.226414	0.31759		187.4	0.0284992	0.014729	0.014402			187.2	1.74826	0.682728	0.592513		187.2	1.40221	0.514733	0.253815		187.2	0.458134	0.297795	0.225077		187.2	0.025015	0.013349	0.010186			187.4	1.84102	0.681575	0.572566		187.4
		187.6	1.53672	0.582025	0.60178		187.6	1.70674	0.561357	0.473424		187.6	0.453159	0.226708	0.317546		187.6	0.0286589	0.014919	0.014449			187.4	1.74853	0.682957	0.592393		187.4	1.40272	0.515106	0.254129		187.4	0.458235	0.297746	0.225235		187.4	0.0249	0.013636	0.010376			187.6	1.84123	0.681615	0.572582		187.6
		187.8	1.53741	0.582147	0.601808		187.8	1.70722	0.561583	0.473346		187.8	0.45345	0.226771	0.317804		187.8	0.0286253	0.015211	0.014785			187.6	1.74896	0.683322	0.592383		187.6	1.4033	0.515355	0.254352		187.6	0.458578	0.297898	0.225653		187.6	0.024603	0.01378	0.010528			187.8	1.84144	0.681905	0.572722		187.8
		188	1.5376	0.582163	0.601496		188	1.70755	0.561746	0.47341		188	0.453819	0.226731	0.318278		188	0.0292189	0.015177	0.014947			187.8	1.74936	0.683594	0.592294		187.8	1.40347	0.515689	0.254545		187.8	0.458664	0.298314	0.226095		187.8	0.024674	0.013853	0.010561			188	1.84142	0.681735	0.572796		188
		188.2	1.53796	0.58223	0.601438		188.2	1.70778	0.562145	0.473469		188.2	0.454074	0.226982	0.318396		188.2	0.0292976	0.015189	0.015059			188	1.74915	0.683837	0.591863		188	1.40381	0.516104	0.254754		188	0.459056	0.298238	0.226459		188	0.024719	0.013618	0.010589			188.2	1.84132	0.682185	0.572735		188.2
		188.4	1.53834	0.582455	0.601393		188.4	1.70812	0.562684	0.474005		188.4	0.454592	0.2272	0.318511		188.4	0.0294913	0.015602	0.01523			188.2	1.74911	0.684351	0.591634		188.2	1.40462	0.516152	0.254973		188.2	0.459366	0.298302	0.226627		188.2	0.025115	0.013839	0.010883			188.4	1.84111	0.682739	0.572487		188.4
		188.6	1.53825	0.582506	0.60141		188.6	1.70872	0.56318	0.474158		188.6	0.454919	0.227447	0.318476		188.6	0.0295981	0.015846	0.015161			188.4	1.74947	0.684801	0.591852		188.4	1.40513	0.516496	0.255059		188.4	0.459929	0.298786	0.226841		188.4	0.02503	0.013935	0.010618			188.6	1.84093	0.682751	0.572128		188.6
		188.8	1.53853	0.582559	0.601639		188.8	1.70937	0.563424	0.474451		188.8	0.455362	0.227364	0.319605		188.8	0.0299817	0.016114	0.015287			188.6	1.74986	0.684908	0.592143		188.6	1.40569	0.516903	0.255153		188.6	0.460564	0.299009	0.227301		188.6	0.024958	0.013841	0.01064			188.8	1.84103	0.682324	0.572174		188.8
		189	1.53895	0.58245	0.60172		189	1.71019	0.563355	0.474658		189	0.45557	0.227416	0.319934		189	0.0300862	0.016338	0.015069			188.8	1.75008	0.685389	0.59206		188.8	1.40634	0.517202	0.25522		188.8	0.461182	0.299123	0.227186		188.8	0.024606	0.013927	0.010176			189	1.84105	0.682499	0.572193		189
		189.2	1.53917	0.582485	0.601476		189.2	1.7106	0.563496	0.474522		189.2	0.455858	0.227486	0.320386		189.2	0.0302091	0.01635	0.015059			189	1.75067	0.685781	0.592021		189	1.40677	0.517704	0.255278		189	0.461498	0.29945	0.227717		189	0.024629	0.014038	0.010116			189.2	1.84115	0.682354	0.572034		189.2
		189.4	1.53939	0.582654	0.601271		189.4	1.71157	0.563919	0.474668		189.4	0.456209	0.227705	0.320664		189.4	0.0306297	0.016238	0.015401			189.2	1.75085	0.685515	0.59229		189.2	1.40704	0.518053	0.255378		189.2	0.461743	0.29979	0.22788		189.2	0.024801	0.014025	0.010258			189.4	1.84179	0.6823	0.572147		189.4
		189.6	1.53976	0.582882	0.601362		189.6	1.71202	0.563949	0.474876		189.6	0.455958	0.228075	0.321099		189.6	0.030914	0.016603	0.015349			189.4	1.75083	0.685447	0.592133		189.4	1.40816	0.518175	0.25539		189.4	0.462698	0.3003	0.228297		189.4	0.024816	0.013743	0.009774			189.6	1.84225	0.682146	0.571967		189.6
		189.8	1.53973	0.583367	0.601741		189.8	1.71288	0.56439	0.475057		189.8	0.456252	0.228148	0.321496		189.8	0.030813	0.016413	0.015069			189.6	1.75116	0.685321	0.592354		189.6	1.40855	0.51863	0.255383		189.6	0.463275	0.300871	0.228474		189.6	0.02454	0.013441	0.009774			189.8	1.84278	0.68249	0.571591		189.8
		190	1.5397	0.58339	0.602051		190	1.71342	0.564815	0.475522		190	0.456247	0.228294	0.321665		190	0.0307593	0.015993	0.014434			189.8	1.75115	0.685072	0.592609		189.8	1.40909	0.519348	0.255814		189.8	0.463701	0.301149	0.228581		189.8	0.024233	0.013541	0.009746			190	1.84296	0.682542	0.571662		190
		190.2	1.54014	0.583636	0.602157		190.2	1.71401	0.565017	0.475824		190.2	0.456324	0.228257	0.321996		190.2	0.0306347	0.015971	0.014258			190	1.75126	0.685039	0.592576		190	1.40943	0.519658	0.255936		190	0.4643	0.301786	0.22844		190	0.024023	0.013132	0.009519			190.2	1.84352	0.68235	0.571796		190.2
		190.4	1.54061	0.583817	0.602479		190.4	1.71458	0.56511	0.475878		190.4	0.456515	0.228387	0.321872		190.4	0.0304208	0.015939	0.014169			190.2	1.7515	0.684986	0.592774		190.2	1.41001	0.520087	0.255994		190.2	0.464541	0.302039	0.228305		190.2	0.024169	0.013242	0.00939			190.4	1.84396	0.682417	0.572063		190.4
		190.6	1.54075	0.583805	0.60237		190.6	1.71481	0.565754	0.47621		190.6	0.456904	0.229014	0.321843		190.6	0.0302874	0.015681	0.01395			190.4	1.75192	0.685044	0.592664		190.4	1.41058	0.5201	0.256676		190.4	0.464863	0.302487	0.22819		190.4	0.024132	0.013156	0.009431			190.6	1.84458	0.682517	0.572487		190.6
		190.8	1.54102	0.584002	0.602204		190.8	1.71468	0.565637	0.476654		190.8	0.45744	0.228866	0.321649		190.8	0.0307008	0.015182	0.013882			190.6	1.75237	0.685129	0.593094		190.6	1.41132	0.52012	0.257001		190.6	0.465171	0.302626	0.228588		190.6	0.024438	0.013364	0.009797			190.8	1.84538	0.682644	0.572404		190.8
		191	1.54163	0.584225	0.602213		191	1.71478	0.566003	0.476941		191	0.457706	0.229408	0.321764		191	0.0304411	0.015178	0.013814			190.8	1.75259	0.685318	0.593338		190.8	1.41219	0.520269	0.25728		190.8	0.465566	0.303097	0.228709		190.8	0.024287	0.013873	0.010138			191	1.84597	0.683089	0.572449		191
		191.2	1.54188	0.584343	0.60233		191.2	1.71487	0.566256	0.477122		191.2	0.457935	0.229501	0.321709		191.2	0.0309198	0.015067	0.013858			191	1.75291	0.685229	0.593659		191	1.41277	0.520683	0.257226		191	0.466081	0.303419	0.22893		191	0.024534	0.014068	0.010242			191.2	1.84657	0.683383	0.572357		191.2
		191.4	1.54223	0.584205	0.602571		191.4	1.71466	0.566488	0.477435		191.4	0.458397	0.229933	0.321743		191.4	0.0310387	0.015051	0.013658			191.2	1.75286	0.685343	0.593598		191.2	1.41302	0.520854	0.257191		191.2	0.466826	0.303302	0.229046		191.2	0.024454	0.013827	0.010343			191.4	1.84687	0.683972	0.572577		191.4
		191.6	1.54282	0.584396	0.602848		191.6	1.7148	0.566732	0.477631		191.6	0.458721	0.230405	0.32187		191.6	0.0310548	0.015154	0.01342			191.4	1.75284	0.685232	0.593742		191.4	1.41327	0.521308	0.257816		191.4	0.467321	0.303584	0.229325		191.4	0.024225	0.013708	0.010139			191.6	1.84711	0.683895	0.572394		191.6
		191.8	1.54351	0.585028	0.602948		191.8	1.71461	0.567071	0.477441		191.8	0.459136	0.230762	0.321836		191.8	0.0316167	0.015047	0.013762			191.6	1.7531	0.685463	0.593924		191.6	1.41402	0.521659	0.258372		191.6	0.468217	0.303921	0.229652		191.6	0.024467	0.013596	0.009861			191.8	1.84753	0.684214	0.572382		191.8
		192	1.54405	0.585021	0.603431		192	1.71474	0.56758	0.477364		192	0.459603	0.23078	0.321858		192	0.032035	0.01473	0.013934			191.8	1.75323	0.685424	0.593828		191.8	1.41395	0.522047	0.258521		191.8	0.468534	0.304043	0.229833		191.8	0.024543	0.013471	0.009757			192	1.84757	0.684395	0.572207		192
		192.2	1.5448	0.585198	0.603688		192.2	1.71488	0.567638	0.477746		192.2	0.459979	0.23136	0.321441		192.2	0.032229	0.014809	0.014314			192	1.75329	0.685684	0.593813		192	1.4144	0.522211	0.25874		192	0.469097	0.303897	0.229841		192	0.024762	0.013319	0.009845			192.2	1.84774	0.684627	0.572153		192.2
		192.4	1.54467	0.585344	0.603885		192.4	1.71516	0.567956	0.478412		192.4	0.460915	0.231647	0.321958		192.4	0.0325796	0.015108	0.014483			192.2	1.75366	0.686047	0.593972		192.2	1.4149	0.522269	0.258863		192.2	0.46953	0.303922	0.22965		192.2	0.024958	0.013384	0.009428			192.4	1.84798	0.684968	0.572031		192.4
		192.6	1.54475	0.585249	0.603852		192.6	1.71572	0.568102	0.478645		192.6	0.460995	0.23166	0.322497		192.6	0.0325126	0.015363	0.014653			192.4	1.75386	0.686213	0.594593		192.4	1.41539	0.52246	0.258943		192.4	0.469857	0.304063	0.229954		192.4	0.02516	0.013113	0.009183			192.6	1.84827	0.684824	0.572077		192.6
		192.8	1.54546	0.585347	0.603792		192.8	1.7161	0.568371	0.478851		192.8	0.461301	0.231571	0.323253		192.8	0.0326386	0.015343	0.014934			192.6	1.75422	0.686159	0.594579		192.6	1.41609	0.522606	0.259061		192.6	0.470149	0.304095	0.229831		192.6	0.025473	0.013043	0.00915			192.8	1.84848	0.684628	0.57235		192.8
		193	1.54604	0.585358	0.603835		193	1.71663	0.568369	0.479267		193	0.461758	0.231868	0.323298		193	0.0325071	0.015291	0.015312			192.8	1.75448	0.686362	0.594816		192.8	1.41673	0.522847	0.259424		192.8	0.470221	0.304344	0.22969		192.8	0.025577	0.013196	0.009247			193	1.84937	0.684623	0.572036		193
		193.2	1.54634	0.585637	0.603854		193.2	1.7169	0.568441	0.479508		193.2	0.462151	0.232036	0.323353		193.2	0.0323529	0.015392	0.01532			193	1.75495	0.68671	0.595047		193	1.41701	0.522797	0.259584		193	0.470181	0.304568	0.229731		193	0.025975	0.012827	0.009046			193.2	1.84985	0.684149	0.572311		193.2
		193.4	1.54638	0.585536	0.60425		193.4	1.71741	0.568783	0.480023		193.4	0.462517	0.232578	0.323497		193.4	0.0325851	0.015393	0.015524			193.2	1.75523	0.686625	0.595107		193.2	1.41748	0.522937	0.259616		193.2	0.47065	0.305174	0.229888		193.2	0.026407	0.012679	0.008973			193.4	1.85021	0.683922	0.572729		193.4
		193.6	1.54636	0.585686	0.604525		193.6	1.71803	0.568742	0.480334		193.6	0.46291	0.232543	0.323709		193.6	0.0324524	0.015374	0.015234			193.4	1.75555	0.686809	0.594913		193.4	1.418	0.522911	0.259567		193.4	0.471032	0.30536	0.22999		193.4	0.026395	0.012363	0.008925			193.6	1.85042	0.683524	0.572591		193.6
		193.8	1.54665	0.586054	0.60469		193.8	1.71889	0.569057	0.480518		193.8	0.463418	0.232537	0.323966		193.8	0.0321843	0.014959	0.014957			193.6	1.75578	0.686961	0.595301		193.6	1.41855	0.523339	0.259608		193.6	0.47124	0.305715	0.23		193.6	0.026185	0.01222	0.00927			193.8	1.85063	0.683648	0.57274		193.8
		194	1.54709	0.586116	0.604802		194	1.71919	0.569093	0.480645		194	0.463456	0.232696	0.324181		194	0.031893	0.014886	0.014653			193.8	1.75608	0.68687	0.595624		193.8	1.41915	0.523555	0.259778		193.8	0.471688	0.30603	0.230311		193.8	0.026279	0.012721	0.009266			194	1.85074	0.683576	0.573271		194
		194.2	1.54804	0.586562	0.604892		194.2	1.71961	0.569338	0.480855		194.2	0.464009	0.232608	0.324647		194.2	0.0315329	0.01528	0.015188			194	1.75662	0.686851	0.595977		194	1.41971	0.523899	0.259987		194	0.472244	0.306529	0.230576		194	0.026447	0.012757	0.009218			194.2	1.85126	0.683506	0.573481		194.2
		194.4	1.54845	0.586527	0.604967		194.4	1.72017	0.569408	0.481456		194.4	0.464835	0.232539	0.324873		194.4	0.0314126	0.015087	0.015082			194.2	1.75693	0.687073	0.596193		194.2	1.42046	0.524551	0.260075		194.2	0.472609	0.306812	0.230964		194.2	0.026633	0.012971	0.009488			194.4	1.85131	0.683661	0.573741		194.4
		194.6	1.54883	0.586482	0.604842		194.6	1.7205	0.569868	0.481806		194.6	0.465564	0.232426	0.325388		194.6	0.0314705	0.015072	0.015489			194.4	1.75721	0.687134	0.596199		194.4	1.42086	0.52482	0.26043		194.4	0.473222	0.307202	0.231186		194.4	0.026476	0.01295	0.009543			194.6	1.8514	0.683798	0.574007		194.6
		194.8	1.54931	0.586664	0.60456		194.8	1.72106	0.569885	0.4821		194.8	0.465805	0.232354	0.325637		194.8	0.0316292	0.015232	0.015617			194.6	1.75756	0.687224	0.596558		194.6	1.42118	0.525356	0.260479		194.6	0.473554	0.307727	0.23183		194.6	0.026622	0.012654	0.009435			194.8	1.85158	0.68366	0.573739		194.8
		195	1.54927	0.586691	0.604714		195	1.72151	0.570112	0.481917		195	0.466099	0.232568	0.32614		195	0.0313518	0.015355	0.015598			194.8	1.7577	0.687127	0.596681		194.8	1.4214	0.525828	0.260898		194.8	0.474064	0.308307	0.232487		194.8	0.026087	0.012941	0.009415			195	1.85181	0.68393	0.573624		195
		195.2	1.54936	0.587011	0.604807		195.2	1.72229	0.570436	0.482019		195.2	0.466564	0.2327	0.326278		195.2	0.0315001	0.015651	0.015804			195	1.75766	0.686876	0.596777		195	1.42179	0.526392	0.261223		195	0.474648	0.308846	0.232937		195	0.025946	0.012734	0.009217			195.2	1.85196	0.683978	0.573639		195.2
		195.4	1.54958	0.587063	0.60479		195.4	1.72262	0.570826	0.482278		195.4	0.466917	0.232798	0.326525		195.4	0.0313821	0.015603	0.015682			195.2	1.75733	0.687164	0.596833		195.2	1.42218	0.526643	0.261308		195.2	0.475345	0.309088	0.233475		195.2	0.025699	0.012751	0.009122			195.4	1.8522	0.683934	0.573771		195.4
		195.6	1.55022	0.587313	0.605034		195.6	1.72324	0.571006	0.482467		195.6	0.467342	0.232948	0.326873		195.6	0.0311588	0.015551	0.015697			195.4	1.75759	0.687278	0.596855		195.4	1.42239	0.52715	0.261869		195.4	0.47582	0.309414	0.233835		195.4	0.025581	0.012985	0.00918			195.6	1.85236	0.683586	0.573593		195.6
		195.8	1.55078	0.587634	0.604853		195.8	1.72369	0.571346	0.482513		195.8	0.467799	0.233267	0.327094		195.8	0.0310339	0.015115	0.016081			195.6	1.75801	0.687618	0.596971		195.6	1.42308	0.527811	0.262054		195.6	0.476381	0.309787	0.233831		195.6	0.025597	0.013076	0.0095			195.8	1.8528	0.683593	0.573784		195.8
		196	1.55118	0.587638	0.604996		196	1.72405	0.571856	0.482791		196	0.467944	0.233591	0.327271		196	0.0307924	0.015172	0.016217			195.8	1.75804	0.687391	0.59687		195.8	1.42332	0.528176	0.262172		195.8	0.476441	0.309808	0.23373		195.8	0.025407	0.012959	0.009728			196	1.85324	0.683405	0.573774		196
		196.2	1.55168	0.588001	0.604296		196.2	1.72413	0.571899	0.482866		196.2	0.468345	0.234129	0.32753		196.2	0.031225	0.015262	0.016193			196	1.75852	0.687687	0.596997		196	1.4238	0.528264	0.262468		196	0.476993	0.310002	0.233767		196	0.025547	0.013245	0.009607			196.2	1.85367	0.683318	0.574072		196.2
[truncated: 2,019 more rows]
[truncated: 54 more columns]
